# Supplementary material for: Generation of T cells with reduced off-target cross-reactivities by engineering co-signalling receptors
Source: Nat Biomed Eng. 2026 Jan 2;10(4):753–64. doi: 10.1038/s41551-025-01563-w (PMC7618719; doi:10.1038/s41551-025-01563-w)
Supplement: Supplementary file 4 — Statistical source data for Supplementary Fig. 1. [file 41551_2025_1563_MOESM4_ESM.xlsx]

## Sheet: Panel A
Panel A
CD43
Peptide (μM)	9V	6V	3Y	6T	4D	4A	5Y		9V KO	6V KO	3Y KO	6T KO	4D KO	4A KO	5Y KO
100	10587.8	5922.74	5979.09	6863.06	5686.38	4522.92	480.58		8399.5	6945.3	5754.96	5787.89	6894.88	4764.89	1385.73
12.5	6220.4	5100.55	5151.51	5214.68	4631.84	3329.37	152.191		8928.89	5375.3	5717.52	5285.94	5455.81	3799.37	702.841
1.5625	6421.31	5453.13	5792.93	4445.31	4758.01	2651.44	0		8623.61	6363.63	6121.61	4939.67	5039	3213.4	64.038
0.195313	5634.7	4467.61	4721.43	3606.42	4299.38	2038.05	0		7141.86	5002.15	4918.49	4463.24	4912.36	2690.18	0
0.024414	3844.84	2983.5	2689.49	2531.37	2592.05	676.859	0		4224.02	3179.78	2646.79	2919.2	3709.16	1290.15	0
0.003052	1359.01	1151.53	415.95	816.408	808.219	26.7368	0		1831.22	1274.2	487.076	859.476	1542.18	0	0
0.000381	408.204	133.952	0	2.10185	58.5172	0	0		947.522	0	0	0	0	0	0
4.77e-05	15.1779	0	0	0	0	0	0		0	0	0	0	0	0	0
5.96e-06	40.544	0	0	0	0	0	0		0	0	0	0	0	0	0
7.45e-07	46.4013	0	0	0	0	0	0		0	0	0	0	0	0	0
0	0	0	0	0	0	0	0		0	0	0	0	0	0	0
CD2
Peptide (μM)	9V	6V	3Y	6T	4D	4A	5Y		9V KO	6V KO	3Y KO	6T KO	4D KO	4A KO	5Y KO
100	4884.28	6443.17	7279.85	4626.73	4628.02	3990.65	0		3094.72	4717.78	4131.56	3818.82	3285.67	1776.4	133.864
12.5	7516.67	5319.81	4606.78	5544.94	6491.83	4508.45	0		2983.37	4414.03	3484.32	3105.27	2987.77	1327.4	8.18448
1.5625	3952.95	4751.83	5224.19	4958.64	4682.07	3331.33	0		3352.06	4424.96	3144.1	2873.2	2537.45	884.086	0
0.195313	3845.81	4128.13	4381.84	4630.28	3571.37	2032.77	0		2229.97	3249.3	2399.71	2000.64	1534.96	196.593	0
0.024414	2852.12	3944.32	3155.81	3030.1	2632.39	0	0		1560.91	2008.45	1230.31	1001.14	565.198	0	0
0.003052	2134.22	1814.75	1602.11	2024.26	0	0	743.973		515.504	505.31	99.2898	135.162	0	0	0
0.000381	600.942	0	0	0	1797.58	0	0		0	0	0	0	0	0	0
4.77e-05	0	0	0	0	0	0	0		0	0	0	0	0	0	0
5.96e-06	0	0	0	0	0	0	0		0	0	0	0	0	0	0
7.45e-07		0		0	0	0	0		0	0	0	0	0	0	0
0	0	0	0	0	0	0	0		0	0	0	0	0	0	0
LFA-1
Peptide (μM)	9V	6V	3Y	6T	4D	4A	5Y		9V KO	6V KO	3Y KO	6T KO	4D KO	4A KO	5Y KO
100	4266.31	4408.7	3996.24	4132.35	2416.03	371.079	0		5909.22	4658.27	4862.77	4461.32	2812.2	355.345	139.887
12.5	4419	4580.87	4109.98	4119.78	2450.3	291.642	0		4507.23	4847.21	5050.96	4353.1	2595.79	192.221	0
1.5625	3932.33	4134.31	3557.92	3405.92	2048.06	49.1378	0		4750.91	4891.94	4632.42	4108.2	2492.47	28.7008	0
0.195313	3679.91	3725.49	2990.43	3225.38	1643.52	0	0		4131.56	3694.95	3428.96	3431	2071.69	0	0
0.024414	2693.36	1840.23	1818.21	2189.09	820.628	0	0		2559.38	2119.82	2323.87	2255.59	1115.94	402.665	0
0.003052	1296.17	504.454	739.477	842.845	62.8598	0	0		1286.3	919.766	900.363	1035	258.404	0	0
0.000381	301.15	0	0	190.615	0	0	0		295.281	0	141.686	127.19	0	0	0
4.77e-05	0	0	0	0	0	0	0		0	0	0	0	0	0	0
5.96e-06	0	0	0	0	0	0	0		0	0	0	0	0	0	0
7.45e-07	0	0	0	0	0	0	0		0	0	0	0	0	0	0
0	0	0	0	0	0	0	0		0	0	0	0	0	0	0
LFA-1/CD2
Peptide (μM)	9V	6V	3Y	6T	4D	4A	5Y		9V KO	6V KO	3Y KO	6T KO	4D KO	4A KO	5Y KO
100	4266.31	4408.7	3996.24	4132.35	2416.03	371.079	0		2251.37	1917.54	1750.5	1378.9	594.696	21.2447	193.786
12.5	4419	4580.87	4109.98	4119.78	2450.3	291.642	0		2046.16	1837.26	1592.48	1390.4	471.819	0	42.7406
1.5625	3932.33	4134.31	3557.92	3405.92	2048.06	49.1378	0		1936.92	1421.39	1301.68	1080.67	394.218	0	0
0.195313	3679.91	3725.49	2990.43	3225.38	1643.52	0	0		1427.59	893.009	908.208	932.312	260.249	0	0
0.024414	2693.36	1840.23	1818.21	2189.09	820.628	0	0		770.644	433.627	472.784	525.391	0	0	0
0.003052	1296.17	504.454	739.477	842.845	62.8598	0	0		264.884	0	33.5294	89.7737	0	0	0
0.000381	301.15	0	0	190.615	0	0	0		0	0	0	0	0	0	0
4.77e-05	0	0	0	0	0	0	0		0	0	0	0	0	0	0
5.96e-06	0	0	0	0	0	0	0		0	0	0	0	0	0	0
7.45e-07	0	0	0	0	0	0	0		0	0	0	0	0	0	0
0	0	0	0	0	0	0	0		0	0	0	0	0	0	0
CD5
Peptide (μM)	9V	6V	3Y	6T	4D	4A	5Y		9V KO	6V KO	3Y KO	6T KO	4D KO	4A KO	5Y KO
100	14227.9		17663.2	12494.7	12163.6	6943.38	915.917		10784.8	11266.2	11940.8	10312	11297.3	7764.35	1198.22
12.5	13526.7	10395	11827.5	8327.96	9120.5	5953.48	474.446		11965.9	10944.3	11676.5	10273.9	10517.7	6528.85	991.267
1.5625	16420.2	13435.8	9720.59	8587.64	8287.83	4230.86	181.685		11590.9	9956.26	10496.2	10146.7	10166.4	7271.73	357.058
0.195313	11374.4	8255.34	6812.87	7831.53	6075.23	2173.65	0		9780.13	8265.2	7643.01	8274.9	8997.55	4106.76	89.0116
0.024414	4839.4	4183.06	2416.06	3051.4	3531.9	832.324	0		5741.59	5537.43	3559.87	4341.34	5203.13	1442.2	0
0.003052	1660.31	1412.53	490.914	857.151	1000.86	1020.18	0		2003.24	1909.21	1143.65	1414.36	2171.5	147.798	0
0.000381	308.461	183.679	0	0	0	0	0		240.905	231.96	0	23.1189	194.956	0	0
4.77e-05	0	0	0	0	0	0	0		0	0	0	0	0	0	0
5.96e-06	0	0	0	0	0	0	0		0	0	0	0	0	0	0
7.45e-07	0	0	0	0	0	1752.85	68.66		0	988.753	0	133.885	0	0	0
0	0	0	0	0	0	0	0		0	0	0	0	0	0	0
CD8
Peptide (μM)	9V	6V	3Y	6T	4D	4A	5Y		9V KO	6V KO	3Y KO	6T KO	4D KO	4A KO	5Y KO
100	5499.51	6603	6141.24	8253.25	8844.84	4966.62	515.132		7234.72	6102.95	5326.86	6873.19	3998.8	303.945	0
12.5	8510.45	9056.27	8048.74	6936.94	6850.38	4175.65	289.458		8707.71	9643.09	6096.29	7753.01	4944.84	82.3022	0
1.5625	7307.17	9538.41	8824.42	8900.77	9104.62	5281.95	0		8094.93	8383.95	5621.88	5889.58	3088.98	0	0
0.195313	6598.88	6964.57	6304.96	6247.13	5405.14	1418.63	0		6198.34	5681.56	2039.24	3248.82	1394.8	0	0
0.024414	4337.1	4361.73	3107.85	3214.82	3447.98	11.021	0		5200.27	4536.98	240.902	755.252	0	0	0
0.003052	1763.37	1003.65	761.258	816.263	556.588	0	0		1777.33	33.4207	0	0	0	0	0
0.000381	213.411	0	0	0	0	0	0		581.024	0	0	0	0	0	0
4.77e-05	0	0	0	0	0	0	0		0	0	0	0	0	0	0
5.96e-06	0	0	0	0	0	0	0		0	0	0	0	0	0	0
7.45e-07	0	0	0	0	0	0	0		0	0	0	0	0	0	0
0	0	0	0	0	323.536	0	0		0	0	0	0	0	0	0

## Sheet: Panel B
Panel B
CD43
	Affinity (μM)	KO/WT
9V	1.24003	1.37656	1.48167	0.832119
6V	3.538	0.582294	1.15576	0.696886
3Y	10.3503	0.819247	1.07875	0.720151
6T	27.6281	0.791207	1.42936	0.569358
4D	41.77	0.733596	0.795053	0.272568
4A	62.3188		0.966341	0.278708
5Y	157.667
CD2
	Affinity (μM)	KO/WT
9V	1.24003	1.12036	11.2185
6V	3.538	2.46234	5.46671
3Y	10.3503	4.56159	11.7465
6T	27.6281	4.11155	12.2025
4D	41.77	2.74638	16.0474
4A	62.3188	4.61114	19.3161
5Y	157.667
LFA-1
	Affinity (μM)	KO/WT
9V	1.24003	4.19702	2.04079	2.1228
6V	3.538	2.78507	1.4635	1.14056
3Y	10.3503	2.43143	1.5024	0.937217
6T	27.6281	1.44767	1.92837	1.48571
4D	41.77	1.48679	1.52707	0.826082
4A	62.3188	4.62068	1.09747
5Y	157.667
LFA-1/CD2
	Affinity (μM)	KO/WT
9V	1.24003	8.1542	2.10059	4.05552
6V	3.538	18.7301	4.77667	5.44588
3Y	10.3503	15.1348	8.10832	4.60098
6T	27.6281	11.1543	22.4989	4.22569
4D	41.77	28.8911	34.5473	48.1378
4A	62.3188	320.336	68.0199
5Y	157.667
CD5
	Affinity (μM)	KO/WT
9V	1.24003	0.890687	1.01603	0.539913
6V	3.538	0.570589	0.889486	0.282661
3Y	10.3503	0.457434	1.06149	0.18857
6T	27.6281	0.19097	0.631278	0.133479
4D	41.77	0.159338	0.383039	0.294834
4A	62.3188	0.0984	0.388901	0.127703
5Y	157.667
CD8
	Affinity (μM)	KO/WT
9V	1.24003	0.790597	0.679172	0.132421
6V	3.538	5.45523	1.44194	0.086539
3Y	10.3503	17.3323	45.6367	7.99541
6T	27.6281	8.50735	13.9059	0.719272
4D	41.77	19.0254	28.1255	7.03666
4A	62.3188			446.633
5Y	157.667
