# Supplementary material for: Generation of T cells with reduced off-target cross-reactivities by engineering co-signalling receptors
Source: Nat Biomed Eng. 2026 Jan 2;10(4):753–64. doi: 10.1038/s41551-025-01563-w (PMC7618719; doi:10.1038/s41551-025-01563-w)
Supplement: Supplementary file 5 — Statistical source data for Supplementary Fig. 2. [file 41551_2025_1563_MOESM5_ESM.xlsx]

## Sheet: Panel A
Panel A
Target Killing
Peptide (µM)	9V	6V	3Y	6T	4D	4A	5Y		9V KO	6V KO	3Y KO	6T KO	4D KO	4A KO	5Y KO
100	71.7333	113.147	111.685	94.8476	122.117	106.591	41.12		100	105.847	68.2479	17.3523	33.4368	7.14238	6.80263
12.5	92.7867	127.596	120.552	102.482	109.567	84.5098	34.8543		93.4165	93.9777	57.2752	17.4287	24.1464	6.14154	5.57797
1.5625	100	105.872	132.032	91.798	115.249	68.2878	20.3646		86.1584	89.0606	46.0936	14.2464	21.3997	4.02675	3.13523
0.195313	83.543	108.929	109.254	69.8763	100.441	44.147	11.8961		72.2082	67.6566	30.0546	10.2424	14.3918	3.02974	0
0.024414	99.9829	120.555	97.6303	62.8769	73.0175	20.6068	6.53301		67.2926	47.8704	17.1281	7.06152	6.90709	1.34213	0
0.003052	81.0001	100.529	85.4466	43.2403	37.7964	32.8077	4.47126		54.8752	26.7582	12.9801	3.20325	4.15446	2.51509	0
0.000381	84.078	71.609	42.1525	20.4451	16.988	10.0387	3.05001		26.4327	10.8962	4.92	1.52849	3.26433	1.22067	0.318399
4.77e-05	52.7341	28.1735	13.783	9.41534	8.97916	4.26492	2.01834		7.84233	4.02744	2.40786	1.79501	1.74399	1.47539	0.336097
5.96e-06	16.6944	9.48186	6.29203	3.49495	3.91559	2.91299	1.0257		3.33304	2.57062	1.79639	1.52398	1.65099	0.556114	0.670633
7.45e-07	1.93867	1.96735	2.6003	1.2639	2.65408	2.79747	1.2886		1.32062	1.83006	0.495036	0.36039	0.73171	0.117816	0
9.31e-08	0	0.871149	0.19319	0	1.0978	1.80882	0.124677		1.20332	0.681044	0.194162	0.811874	1.10372	0.390581	0.393704
0	0	0	0	0	0	0.331809	0		0.881973	0.141762	0	0.135862	0	0.420426	0.0452873

## Sheet: Panel B
Panel B
4-1BB
Peptide (µM)	9V	6V	3Y	6T	4D	4A	5Y		9V KO	6V KO	3Y KO	6T KO	4D KO	4A KO	5Y KO
100	51	60.3	50.1	56	49.7	41.9	13.4		50.1	52.9	38.1	2.62	8.83	0.78	1.43
12.5	51	59	52.5	60.2	54.7	31.9	4.51		53.3	53.9	33.9	2.23	5.04	0.67	0.54
1.5625	53.9	57.4	56.4	57.7	55.5	20.7	1.59		54.9	48.6	16.6	1.51	2.79	0.57	0.19
0.195313	58.1	55.6	53.9	53.3	50.5	7.89	1.58		61.2	34.9	6.29	1.16	1.29	0.33	0.093
0.024414	54.2	57.5	50.1	39.9	35.4	2.26	1.21		51	16.3	1.66	0.88	0.87	0.09	0.076
0.003052	50.6	43.7	30.8	14.6	7.93	3.56	0.93		23.2	3.28	2.03	0.61	0.49	0.33	0.1
0.000381	28.5	14.3	3.16	2.44	2.24	1.84	0.72		3.46	0.97	0.38	0.11	0.36	0.11	0.12
4.77e-05	6.33	2.22	2.31	0.65	0.98	1.34	0.73		0.53	0.13	0.15	0.14	1.01	0.8	0.13
5.96e-06	1.99	2.24	1.22	0.72	1	1.52	1.11		0.18	0.11	0.099	0.13	0.096	0.91	1.04
7.45e-07	3.33	0.37	0.63	8.28	0.65	1.09	1.29		0.16	0.07	0.13	0.18	0.54	1.84	1.97
9.31e-08	2.36	1.2	0.66	0.81	2.04	0.76	1.35		0.065	0.096	1.21	1.44	1.7	1.36	0.068
0	0.92	0.52	0.44	1.49	1.28	1	1.3		0.11	0.14	0.28	1.35	0.35	0.95	1.21

## Sheet: Panel C
Panel C
IFNγ
Peptide (µM)	9V	6V	3Y	6T	4D	4A	5Y		9V KO	6V KO	3Y KO	6T KO	4D KO	4A KO	5Y KO
100	8697.19	9876.53	7739.59	7800.95	6155.73	1731.64	49.1757		8674.75	3354.76	934.135	175.342	224.269	50.072	55.5552
12.5	9928.15	9742.81	9227.41	7373.56	7083.7	1074.48	0		7420.78	2684.12	544.827	80.8623	85.9238	0	0
1.5625	11233.2	8702.69	8695.92	5539.19	5775.73	320.841	0		5720.98	1632.61	238.188	29.4045	36.1531	0	0
0.195313	9048.84	8340.9	6341.91	3456	3605.37	0	0		4783.35	796.633	90.5634	0	0	0	0
0.024414	7876.7	6065.17	3496.62	1718.52	1322.87	0	0		2782.82	253.794	0	0	0	0	0
0.003052	4845.64	2385.41	1116.37	245.943	23.3632	0	0		700.044	34.8877	0	0	0	0	0
0.000381	1283.94	268.37	0	0	0	0	0		120.088	0	0	0	0	0	0
4.77e-05	37.7505	0	0	0	0	0	0		75.8009	0	0	0	0	0	0
5.96e-06	33.0958	0	0	0	0	0	0		105.326	0	0	0	0	0	0
7.45e-07	0	0	0	0	0	340.306	0		112.918	0	0	0	0	0	0
0	36.0579	0	0	0	0	0	0		92.6723	0	0	0	0	0	0

## Sheet: Panel D
Panel D
Target Killing
Peptide	Affinity (µM)	KO/WT
9V	8	29.0626	15.9313	28.4153
6V	23	77.1091	224.316	73.3488
3Y	47	465.317	3171.11	802.523
6T	162	13385.5
4D	140	842.545		1724.18
4A	299
5Y	433
4-1BB
Peptide	Affinity (µM)	KO/WT
9V	8	9.4257	11.6758
6V	23	59.2437	105.247
3Y	47	1050.87	1351.33
6T	162
4D	140	50537.7
4A	299
5Y	433
5F	1309
IFNγ
Peptide	Affinity (µM)	KO/WT
9V	8	15.1885	7.49092	13.9757
6V	23	311.862	138.37	128.518
3Y	47
6T	162
4D	140
4A	299
5Y	433
