# Supplementary material for: Generation of T cells with reduced off-target cross-reactivities by engineering co-signalling receptors
Source: Nat Biomed Eng. 2026 Jan 2;10(4):753–64. doi: 10.1038/s41551-025-01563-w (PMC7618719; doi:10.1038/s41551-025-01563-w)
Supplement: Supplementary file 6 — Statistical source data for Supplementary Fig. 3. [file 41551_2025_1563_MOESM6_ESM.xlsx]

## Sheet: Panel B Repeat 1
WT
Time (Hours)	4:1 (E:T)			2:1 (E:T)			1:1 (E:T)			1:2 (E:T)			1:4 (E:T)			1:8 (E:T)			A375 only
0.00027778	12392.9	12646.3	11608.9	11972.6	11692.3	11573.1	12631.4	11543.3	11307.8	12130.6	11960.7	12801.4	12801.4	14151.9	14938.9	17213.6	14816.7	16775.3	15705.1	15195.3	16653.1
2	13403.6	13865.7	12950.4	13033.9	13066.7	12753.7	13770.3	12616.5	12315.4	13290.3	12893.8	14262.2	14283	15636.5	16858.8	18862.2	16635.2	18871.1	17428.2	17013.8	18886
4	12464.5	13245.6	12118.7	13033.9	13299.2	13174	14497.7	13290.3	13054.8	14211.5	13812	15117.8	15427.8	16942.3	18048.3	20051.7	17726.3	20048.7	18546.2	18429.9	20159
6	11984.5	12524.1	11236.2	13287.3	13132.3	12917.6	15111.8	13579.5	13534.7	15102.9	14500.7	15541.1	16390.7	18265.9	19044	21399.2	18832.4	21309.8	20695.6	19640.3	21336.6
8	11391.2	11537.3	10142.1	13355.9	13278.4	12789.4	15621.6	14080.3	13794.1	15925.7	15767.7	16450.4	17780	19616.4	19992.1	23256.5	20683.7	23322.1	22508.2	21429	22979.2
10	10347.8	10559.5	9256.69	13054.8	12899.7	12637.4	16468.3	14703.4	14402.3	16900.5	16358	17359.6	19416.7	21083.2	21631.7	24994.5	22186.2	25435.8	24666.6	23733.5	25397
12.0003	8120.84	9009.25	7706.45	12056.1	12494.3	11436	16593.5	15088	14432.1	17443.1	17300	17949.9	20564.5	22901.7	23161.1	27227.5	24222.4	27319.9	26929.4	25871	27537.5
14.0003	6391.74	6355.96	5530.16	10482	10938.1	10040.7	16700.8	14587.1	13648	18394.1	17505.7	18510.4	22111.7	23903.4	24463.9	28792.6	25820.3	29248.7	28610.8	27853.5	29359.1
16.0003	5008.45	4933.92	4221.41	9211.97	9450.47	8624.67	15952.5	14163.8	12697	19029.1	17744.2	18468.7	23110.4	24708.3	25656.4	30384.6	27033.7	30778.1	30954	29692.9	31559.2
18.0003	4120.05	3827.89	3359.83	7691.55	8451.76	7476.9	15234	13191.9	11996.4	19002.3	17955.9	18134.8	23703.7	25823.3	26512	32283.6	28566	32450.6	33234.6	31970.6	33625.2
20.0003	3413.5	3470.14	2841.1	6448.38	7140.02	6150.26	14217.4	12667.2	11152.7	19166.3	17693.5	17774	25575.9	26881.7	27641.9	34191.6	29851	34239.3	35887.9	34883.3	36728.6
22.0003	2915.63	2695.02	2557.89	5136.64	6019.08	4731.2	13385.7	11707.2	10055.7	19413.7	17526.6	17219.5	26446.4	27537.5	28506.4	36555.7	31726.1	36487.1	39334.2	37894.3	39826.1
24.0003	2519.13	2399.88	2048.1	4137.93	4921.99	3842.79	12995.1	11179.6	9286.5	19258.7	18221.2	17431.2	27883.3	29502.2	29526	38234.1	33634.1	38839.3	42881.9	41495.6	42986.2
26.0003	2080.89	2012.32	1764.88	3237.6	4066.38	3067.68	12109.7	10508.8	8392.13	19395.8	18093	17025.7	30026.8	30769.2	30500.9	41594	36239.7	40547.6	46039	44703.4	46033
28.0003	1797.68	1842.39	1577.07	2635.4	3359.83	2507.21	11683.4	10079.5	7715.4	19825.1	18874.1	17222.5	31091.1	32304.5	31630.7	43597.4	38046.3	42962.4	49199.1	46990	48775.7
30.0003	1475.7	1678.43	1395.21	2116.67	2662.23	1809.6	11015.6	9390.84	7318.89	19846	18757.8	16897.6	32212.1	33046.8	32873.9	45463.6	39492.2	45031.3	52177.3	49705.9	51909
32.0003	1401.17	1571.1	1213.36	1806.62	2238.9	1675.45	10452.2	9164.27	6645.14	20001	18820.4	16715.7	33520.8	34069.4	33330	47231.5	41358.5	47115.2	54929	52883.9	54952.8
34.0003	1240.19	1419.06	1064.3	1511.48	2098.78	1454.84	9891.69	8594.86	6072.74	19744.6	18638.6	16056.8	34579.2	35097.9	33774.2	49336.2	43114.4	48185.5	58467.7	56616.3	58026.5
36.0003	1189.51	1213.36	1016.6	1499.55	1952.7	1267.02	9340.16	7879.36	5431.78	19938.4	18713.1	16149.3	35753.8	36084.7	34823.6	51247.2	44423.2	51035.5	61198.5	60357.8	60957
38.0003	1103.05	1097.09	879.46	1284.91	1586.01	1165.66	8579.95	7417.27	5097.89	19586.6	18674.4	15857.1	36344.1	37417.3	36144.3	52812.3	46068.8	51920.9	64773	63160.1	64140.9
40.0003	953.99	1034.48	843.685	1186.53	1487.63	1100.07	7965.82	7214.55	4737.16	20045.7	18656.5	15723	37968.8	38195.4	36994	54863.4	47362.6	52758.6	67706.5	65986.3	67554.4
42.0003	852.629	965.915	676.737	1052.37	1278.94	1004.67	7318.89	6716.69	4364.51	20066.6	18671.4	15556	39140.4	39566.7	38240.1	57746.2	49264.7	55984.3	70219.7	68252	70180.9
44.0003	804.929	921.197	655.868	956.972	1103.05	813.873	6955.19	6254.6	4018.68	20117.3	18677.3	14912.1	40631	40189.8	38720.1	59186.2	50823.8	57221.5	73108.5	71254.1	72017.3
46.0003	810.892	810.892	670.774	873.497	1013.61	733.38	6421.55	5756.74	3649.01	19661.1	18409	14584.1	41489.6	41331.6	39486.3	60626.1	51891.1	58390.2	75618.6	74560.3	75511.3
48.0003	778.098	781.08	646.925	810.892	992.746	715.493	5849.15	5482.46	3401.57	19443.5	17955.9	14426.1	42372.1	42196.2	40628.1	61410.1	53790.1	60629.1	76852.9	76059.9	78143.7
50.0003	694.624	718.474	563.451	700.587	858.591	602.206	5571.9	5085.96	2966.31	18978.4	17300	13853.7	44116.1	43138.2	40312.1	62870.9	54946.9	61302.8	78268.9	78862.2	78743
52.0003	635	673.756	569.413	643.943	772.136	554.507	5220.12	4755.05	2802.35	18504.4	16936.3	13415.5	44014.7	43579.5	40994.8	63935.2	55644.5	61442.9	80671.8	80343.9	81080.2
54.0003	605.188	620.094	551.526	584.319	763.192	479.976	4835.54	4436.06	2584.72	18161.6	16274.5	12777.5	44628.9	44327.8	40988.8	64415.2	56807.1	63529.8	83897.5	81283	82532.1
56.0003	560.469	590.282	551.526	536.62	596.244	500.845	4650.7	4128.99	2426.71	17413.3	15925.7	12410.8	44956.8	43812	40592.3	66367.9	57764.1	64922	83035.9	84112.1	84067.4
58.0003	554.507	536.62	524.695	524.695	608.169	420.352	4158.8	3872.6	2304.48	16787.2	15368.2	11883.1	44989.6	43832.9	40264.4	67992.7	57498.8	65050.2	85596.8	85409	85859.1
60.0003	569.413	536.62	432.277	482.958	530.657	402.465	3959.06	3845.77	2068.97	16536.8	14989.6	11477.7	44530.5	43263.5	40088.5	67468	58661.5	65226.1	86810.1	87179.8	85462.6
62.0003	527.676	465.07	411.408	444.202	527.676	354.765	3699.69	3693.73	1937.79	15985.3	14432.1	10991.8	44521.5	43141.2	40350.8	67518.7	58539.2	65631.6	88768.8	88497.5	87910.2
64.0003	494.882	497.864	387.559	411.408	503.826	301.103	3550.63	3458.21	1806.62	15567.9	13907.4	10648.9	44441	42732.8	39703.9	67193.7	59257.7	65068.1	90775.2	89886.8	88491.5
66.0003	459.108	465.07	411.408	345.821	509.789	283.216	3324.06	3157.11	1705.26	15210.2	13516.9	10303.1	44134	42312.5	39125.5	68547.2	58437.9	65422.9	91791.8	90885.5	90193.8
68.0003	459.108	465.07	369.671	348.803	482.958	280.235	3180.96	3014.01	1621.78	14795.8	13346.9	9936.41	43436.4	41647.6	38761.8	66633.2	58411	65876	93350.9	92939.5	92817.3
70.0003	444.202	447.183	327.934	307.066	444.202	235.516	2987.18	2847.06	1505.52	14312.8	12741.7	9712.81	43078.6	41179.6	38281.8	67205.6	57779	66209.9	96332.2	94540.4	94620.9
72.0003	417.371	426.314	342.84	307.066	426.314	244.46	2841.1	2799.37	1466.76	13961.1	12550.9	9426.62	42697	41328.6	37652.8	68216.3	57415.3	66633.2	96010.2	96537.9	94856.5
74.0003	420.352	408.427	324.953	295.141	444.202	238.498	2692.04	2650.3	1377.32	13654	12041.1	9146.38	42056.1	40651.9	37244.4	66201	57009.9	65637.5	98896	98517.4	98371.3
76.0003	390.54	402.465	301.103	256.385	432.277	217.629	2474.41	2531.06	1249.13	13323.1	11623.8	8848.26	42041.2	39775.4	36248.7	67035.7	56795.2	65381.1	101603	96412.6	98919.9
78.0003	378.615	405.446	292.16	247.441	363.709	217.629	2310.45	2340.26	1213.36	12738.8	11245.2	8526.29	41266	39453.5	36180.1	65643.5	56032	64948.9	100956	102071	100983
80.0003	381.596	348.803	259.366	280.235	399.483	211.667	2340.26	2194.18	1141.81	12556.9	10896.4	8198.35	41188.5	39444.5	35321.5	65664.3	55334.4	64009.8	103788	103347	101576
82.0003	345.821	348.803	238.498	244.46	333.897	181.854	2146.48	2137.53	1109.01	12082.9	10517.7	7953.89	40201.7	38389.2	34704.4	66642.2	54225.4	64343.7	104978	103413	104045
84.0003	339.859	351.784	199.742	202.723	333.897	187.817	1919.91	2101.76	1031.5	11573.1	10145.1	7706.45	39739.7	37590.2	34224.4	64146.9	54568.2	63246.6	104459	104304	105437
86.0003	342.84	318.991	202.723	190.798	351.784	160.986	1875.19	1976.55	977.84	11060.3	9739.64	7315.91	39131.5	36904.5	33005.1	65372.2	53569.5	63938.2	103612	106364	104000
88.0003	336.878	301.103	196.761	158.005	295.141	155.023	1744.01	1940.77	930.141	10660.8	9539.9	7035.68	38699.2	36439.4	32125.6	64036.6	53405.6	62045.1	105824	104858	104870
90.0003	295.141	307.066	199.742	160.986	295.141	149.061	1675.45	1785.75	852.629	10231.5	9143.4	6785.26	37357.7	35282.7	31803.7	62680.1	52573.8	63172	105908	105562	104206
92.0003	295.141	301.103	160.986	149.061	283.216	131.174	1660.54	1749.98	837.723	9939.39	8690.26	6525.89	36797.2	34418.2	31064.3	64343.7	52827.2	62304.5	107738	105863	104882
94.0003	271.291	324.953	172.911	146.08	259.366	131.174	1505.52	1583.03	852.629	9587.6	8234.13	6159.2	35396	34096.2	30047.7	63353.9	50993.8	62408.9	108579	105493	105127
KO
Time (Hours)	4:1 (E:T)			2:1 (E:T)			1:1 (E:T)			1:2 (E:T)			1:4 (E:T)			1:8 (E:T)			A375 only
0.00027778	15415.9	16286.4	14169.7	13436.4	12673.2	14417.2	14545.4	14277.1	15317.5	13227.7	16104.5	14029.6	12816.3	14503.6	13546.7	13946.1	12866.9	12082.9	15034.3	14044.5	16757.4
2	15970.4	16742.5	15076	14578.2	13841.8	15538.1	15848.2	15478.5	16343	14616.9	17932	15547.1	14017.7	15889.9	14774.9	15409.9	14312.8	13388.7	16605.4	15454.6	18760.8
4	15371.2	16119.5	14453	15323.5	14455.9	16217.8	16832	16241.7	17246.4	15615.6	19008.3	16313.2	14721.3	17148	15901.8	16897.6	15365.2	14327.7	17902.2	16906.5	20203.7
6	14473.8	15093.9	13877.6	15633.5	14834.5	16584.5	17335.8	16969.1	17437.2	16432.5	20257.4	17043.6	15720	18119.9	17079.4	17845.6	16355	15526.2	19497.2	18349.4	22171.3
8	12786.5	13868.6	13296.2	16006.2	15085	16551.7	18295.7	17523.6	18060.2	17311.9	21751	18203.3	17100.3	19056	18009.5	19237.8	17398.4	16757.4	21127.9	19965.2	23998.8
10	10985.8	11218.3	11596.9	16656.1	15174.4	16375.8	19020.2	17938	18441.8	18352.4	22752.7	19363	18525.3	20797	19711.8	20451.2	19061.9	18003.6	23262.5	21554.2	25954.5
12.0003	9152.34	9444.5	8579.95	16727.6	15320.5	15562	19377.9	17866.5	17938	19401.8	23653	20144.1	19938.4	22314.4	20722.5	22150.5	20403.5	19315.3	25048.2	23214.8	27966.8
14.0003	7971.78	8329.53	7992.65	16223.8	14539.4	14193.6	19634.3	17565.3	17628	19696.9	24988.6	20519.7	21154.7	24061.4	22216	23423.4	21810.6	20865.6	26628.3	25122.7	29725.7
16.0003	6111.5	6815.07	6177.09	14924	13588.4	12112.7	19389.9	16784.3	16659.1	20176.9	25757.7	20743.3	22332.3	25382.1	22934.5	24526.5	22791.4	22207.1	27993.7	26482.2	31580.1
18.0003	4790.82	4933.92	4635.8	13648	12276.7	10643	19094.7	15198.3	15377.1	20176.9	25957.5	20811.9	23274.4	26547.8	23602.3	25900.8	23819.9	23140.2	29496.2	28390.2	33443.3
20.0003	3625.16	3708.64	3479.08	11987.5	11078.2	8946.64	18367.3	14148.9	13573.5	20266.3	26157.2	21133.9	24380.4	27874.4	24472.8	27391.4	25161.5	24195.6	32265.7	31079.2	36886.6
22.0003	2858.99	3040.84	2733.78	10717.5	10118.3	8126.81	17648.8	13144.2	12467.5	20042.7	27015.8	20686.7	25620.6	28935.7	24964.7	29069.9	26204.9	25432.8	35187.3	33893.5	39605.5
24.0003	2379.01	2229.95	2203.12	9378.92	9364.01	6800.16	17097.3	12079.9	11427	20021.9	27331.8	20782.1	26848.9	30804.9	26515	30518.7	27934	26854.8	38100	36430.5	42542
26.0003	1785.75	1970.59	1773.83	8413	8007.56	5676.24	16584.5	11108	10285.2	20200.7	27579.3	20636	28026.4	31890.1	27573.3	32203.1	29579.7	28485.6	40964.9	39223.9	45952.5
28.0003	1428	1553.22	1392.23	7381.5	7464.97	4796.78	15720	10157	9203.03	20060.6	28023.5	20743.3	29648.2	33649	28411	33985.9	31293.9	30325	43096.5	41519.4	48567.1
30.0003	1192.49	1308.76	1207.39	6648.12	6549.74	3965.02	15007.5	9340.16	8150.65	20135.2	28276.9	20457.1	30283.2	34895.2	29409.7	34981.6	32793.4	31258.1	45442.7	44482.8	51789.7
32.0003	1094.11	1085.16	1019.58	5750.77	5744.81	3189.91	14611	8827.39	7467.96	20102.4	28414	20567.4	31329.6	36734.6	30000	36675	34331.7	32313.4	48152.7	47645.9	54642.8
34.0003	927.159	998.709	986.784	5103.85	5059.13	2698	13648	7933.03	6695.82	19530	28873.1	20251.4	32498.3	37831.7	30873.5	38007.6	35494.4	34170.7	51345.5	50701.6	57946
36.0003	858.591	807.911	921.197	4412.21	4462.89	2119.65	13260.5	7339.76	6075.73	19219.9	28744.9	20212.7	33431.4	38800.6	31472.7	39858.9	36630.2	35121.8	54144.9	54347.6	60172.9
38.0003	751.267	736.361	810.892	3839.81	3973.97	1872.21	12682.1	6674.95	5446.69	19076.8	28792.6	19535.9	34483.8	40434.3	32173.3	42041.2	38264	36394.7	57632.9	57311	63520.8
40.0003	673.756	655.868	670.774	3485.05	3693.73	1580.05	12437.6	6224.79	5148.57	19231.8	28962.5	19515.1	35327.5	41865.3	33347.9	43209.8	39927.5	37438.2	60572.4	60512.8	66370.9
42.0003	703.568	611.15	703.568	3082.58	3258.47	1398.19	11665.5	5697.11	4594.06	19127.5	28867.2	19556.8	36603.4	43263.5	33810	45436.8	41343.6	38991.4	62644.4	62420.8	69068.9
44.0003	646.925	542.582	608.169	2793.4	2957.37	1329.62	11087.2	5258.87	4206.5	18895	29427.6	19181.2	37527.6	44664.6	34483.8	47016.8	42908.7	40213.7	65148.6	65217.2	71200.5
46.0003	623.075	503.826	545.563	2522.11	2730.8	1168.64	10329.9	4799.76	3729.51	18605.8	28998.3	18790.6	39167.3	45699.1	35199.3	48179.5	44283	41406.2	67342.8	67670.7	74512.6
48.0003	590.282	521.713	512.77	2349.2	2474.41	1064.3	9694.93	4334.69	3455.23	18292.8	28521.3	18659.5	39790.3	47338.8	35732.9	50129.2	45588.8	42935.5	69203.1	70643	76197
50.0003	581.338	476.995	506.807	2122.63	2179.27	906.291	9092.72	4164.76	3103.45	18036.4	27832.7	18316.6	41182.6	48877.1	36955.2	51342.6	47317.9	44453	73570.5	73036.9	79112.6
52.0003	599.225	429.296	497.864	1994.44	1866.24	867.535	8663.42	3881.55	2897.75	17204.6	27540.5	17657.8	41847.4	50132.2	37751.2	52594.7	47893.3	45690.2	76167.2	75964.5	81345.6
54.0003	488.92	420.352	450.164	1857.3	1791.71	718.474	8219.22	3532.75	2772.53	16903.5	27215.6	17139	43317.1	50633	37968.8	53122.4	49139.4	46417.6	77052.6	78921.8	84267.2
56.0003	476.995	408.427	381.596	1663.52	1627.75	721.455	7733.28	3172.02	2528.07	16262.6	26500.1	16539.8	43683.8	51944.8	38144.7	54103.2	49574.7	46912.5	78492.5	80442.3	85811.4
58.0003	420.352	396.502	435.258	1502.53	1484.65	664.812	7292.06	3025.94	2334.3	15910.8	25909.8	15892.9	44196.6	52684.1	37748.2	54201.6	50191.8	46995.9	81685.4	82752.7	88074.2
60.0003	468.052	405.446	381.596	1353.47	1320.68	524.695	6838.92	2873.9	2158.4	15052.2	25534.1	15183.4	43188.9	52603.6	37727.3	54383.4	49872.8	47258.3	83814	83909.4	88691.3
62.0003	435.258	390.54	405.446	1252.11	1228.26	512.77	6591.48	2689.06	2110.7	14774.9	24681.5	14766	43242.6	51757	37065.5	54598.1	50379.6	47106.3	84589.1	86321.2	90441.3
64.0003	474.014	330.915	378.615	1207.39	1150.75	462.089	6233.73	2414.79	1902.02	14351.6	23948.1	14470.8	42810.3	52198.2	36985	54401.3	49589.6	46924.4	88282.9	89609.5	89117.6
66.0003	435.258	327.934	390.54	1192.49	1055.35	453.145	5852.13	2301.5	1860.28	13752.4	23319.1	13880.6	43030.9	51127.9	36448.4	54279.1	49580.7	46486.2	89505.2	88873.1	92149.5
68.0003	390.54	310.047	372.652	1111.99	1040.45	381.596	5437.74	2161.38	1687.37	13084.6	22854	13567.5	42631.4	51187.5	35882	54395.3	49372	45919.7	91925.9	92549	94203.6
70.0003	426.314	304.084	354.765	1037.46	882.441	381.596	5330.42	1964.62	1651.6	12864	22380	13269.4	42637.4	51229.3	35315.5	53563.6	48665.4	45749.8	94349.6	93544.7	94629.9
72.0003	417.371	301.103	324.953	942.065	867.535	366.69	4969.69	1818.54	1544.27	12545	21649.6	12717.9	42229	50176.9	35083	53003.1	48286.8	45946.6	94120.1	94191.6	97414.3
74.0003	360.728	304.084	342.84	843.685	754.249	339.859	4752.06	1758.92	1445.89	11993.4	20737.4	12488.3	42175.3	49637.3	34379.4	53161.1	47789	45734.9	93386.7	95479.5	97918.2
76.0003	298.122	271.291	357.746	852.629	754.249	313.028	4486.74	1583.03	1356.45	11653.6	20144.1	11892.1	41075.2	49753.6	34099.2	51852.4	47645.9	45061.1	97948	97956.9	99215
78.0003	321.972	250.422	316.009	807.911	688.662	363.709	4263.14	1517.44	1281.92	11128.9	19622.4	11301.8	41257.1	48692.3	33601.3	51700.3	47216.6	45195.3	95712.1	97611.1	101833
80.0003	321.972	238.498	292.16	778.098	635	298.122	4066.38	1407.14	1207.39	10836.7	19097.7	11182.6	40520.7	48656.5	32838.1	51092.1	46808.1	44792.8	101096	101078	99411.8
82.0003	280.235	229.554	310.047	787.042	560.469	295.141	3869.62	1413.1	1159.69	10210.7	18570	10830.8	39554.8	47395.4	32155.4	50135.2	46414.6	43859.7	99155.4	101910	105571
84.0003	244.46	244.46	301.103	751.267	572.394	283.216	3666.9	1338.57	1079.2	10163	17771.1	10240.5	38988.4	46829	31445.9	50063.6	46393.7	43478.1	98249.1	102414	104760
86.0003	232.535	205.704	259.366	757.23	548.544	310.047	3455.23	1204.41	1019.58	9659.15	17562.4	9882.74	38463.7	46507	30882.5	48745.9	45308.6	42697	101818	102438	103025
88.0003	262.347	226.573	226.573	688.662	450.164	265.329	3297.23	1120.94	951.009	9292.46	16769.4	9659.15	38040.4	46036	30468.1	48793.6	44658.7	42017.3	102131	104384	101892
90.0003	205.704	205.704	241.479	754.249	453.145	256.385	3106.43	1025.54	885.422	8976.45	16337.1	9098.68	37318.9	45269.8	29940.4	47493.8	44104.2	41725.2	106200	103571	108400
92.0003	205.704	196.761	202.723	614.131	465.07	268.31	3094.51	983.803	810.892	8386.17	15404	8991.36	37298	44646.7	29254.7	47541.5	43338	40419.4	101045	104847	109277
94.0003	187.817	190.798	226.573	527.676	375.634	202.723	2829.18	927.159	816.854	8207.3	15171.4	8436.85	36364.9	43114.4	28586.9	46363.9	42825.2	40040.8	99265.7	102393	106474

## Sheet: Panel B Repeat 2
WT
Time (Hours)	4:1 (E:T)			2:1 (E:T)			1:1 (E:T)			1:2 (E:T)			1:4 (E:T)			1:8 (E:T)			A375 only
0.00027778	15293.7	15860.1	14241.3	13531.8	13695.7	14932.9	15702.1	13925.3	13952.1	14405.2	13976	13314.1	14894.2	16805.1	16244.7	16247.6	16617.3	17455	15919.7	14751.1	13430.4
1.99972	15860.1	17067.5	15254.9	14900.1	15150.6	16456.3	17544.5	15559	15743.8	16134.4	15970.4	15079	16995.9	18978.4	18453.8	18116.9	19050	19780.4	18438.8	16742.5	15040.2
3.99972	14154.8	14673.6	13961	15248.9	15070.1	16507	18653.5	16387.8	16659.1	17145	17118.2	16122.4	18078.1	20788	19983.1	19783.4	20555.5	21432	19819.2	17997.6	16352
5.99972	13033.9	14139.9	12559.9	15389.1	14965.7	16197	19419.7	17127.1	16760.4	17955.9	17961.8	16945.2	19366	22293.6	21670.5	21643.7	22108.7	23343	22007.4	19682	17884.3
8	11346.5	12497.3	11883.1	14947.8	15132.7	15314.5	19896.7	17619	17690.6	18939.7	18960.6	17914.2	20698.6	23712.6	22997.1	23310.2	23489	24931.9	23307.2	21408.1	19312.3
10	9843.99	10803.9	10344.8	14259.2	14423.1	14500.6	20537.6	17687.6	17875.4	19822.1	20108.3	19005.3	21903	25844.2	24791.8	24851.5	25519.2	26845.9	25385.1	23316.1	21315.7
12	8323.57	8872.11	9220.91	13299.2	12893.8	13257.5	20245.5	17824.7	17803.8	20495.9	20901.3	19917.5	23402.6	27454	26398.7	26980	27257.3	28852.2	27618	25435.8	23015
14.0003	6567.63	7017.79	6976.05	11638.7	10395.5	10607.2	19527	17112.2	17106.2	20934.1	21166.7	20823.8	24863.4	29230.9	27946	28971.5	29317.3	30858.6	29690	27132.1	24961.8
16	5366.2	5676.24	5488.43	9829.08	8049.29	8395.11	17753.2	15854.1	15254.9	20579.4	21527.4	21059.3	25897.9	30739.4	29573.7	30629	31657.6	33103.5	32686.1	29218.9	27090.3
18	4459.9	4170.73	4382.39	8082.09	6326.15	6069.76	15988.3	14384.4	13874.6	20269.3	21771.8	21208.4	27129.1	32587.7	30575.4	33413.5	33502.9	34716.3	35059.1	32748.7	29690
20	3547.65	3643.05	3562.56	6293.35	4799.76	4772.93	14077.3	12667.2	12515.2	19962.2	21488.6	20937.1	28044.3	33723.6	31854.3	35610.7	35506.3	36964.1	38168.6	35387.1	32021.3
22	3109.41	2984.2	2954.39	5127.7	3845.77	3887.51	12917.6	11349.5	11239.2	19640.3	21074.2	20606.2	28971.5	35005.5	33240.6	37679.6	36964.1	38866.2	40893.4	38571	34889.2
24	2608.57	2381.99	2417.77	4117.06	3145.19	3022.96	11778.8	10559.5	10341.9	19103.7	21104	20710.5	29749.6	36511	34737.2	39870.8	39152.4	41307.8	44730.2	42085.9	38198.4
26	1994.44	1899.04	2086.85	3517.84	2551.92	2381.99	10640	9453.45	9271.59	19202	21268	20880.5	31493.6	38162.6	36227.8	42768.6	41179.6	43358.9	48119.9	44608	41403.2
28	1726.13	1553.21	1732.09	3061.71	1988.47	2042.14	9996.03	9000.3	8699.2	18823.4	21500.6	21288.9	32495.3	40368.7	38073.2	44983.6	43171	46036	51879.2	48134.8	44581.2
30	1472.72	1332.61	1392.23	2575.77	1651.6	1633.71	8979.43	8314.62	7921.1	18573	21759.9	21488.6	33428.4	41936.8	39507.1	47365.6	46176.1	48587.9	54997.5	51390.3	47771.1
32	1100.07	1135.85	1150.75	2134.55	1365.4	1398.19	8135.75	7706.45	7396.41	18125.8	21533.3	21640.7	35175.4	43436.4	41012.6	50033.8	48125.8	51515.5	58852.3	54949.8	50811.9
34	1001.69	918.216	1019.58	1845.38	1061.31	1159.69	7336.78	6880.65	6892.58	18230.2	21700.3	22067	36439.4	45368.2	42378	53271.4	50323	53214.8	62370.1	57713.4	54705.4
36	867.535	736.361	840.704	1448.87	852.629	900.328	6773.33	6308.26	6320.19	18087.1	21446.9	21980.5	37253.3	47112.2	43928.3	55414.9	52254.8	55274.8	65106.9	61690.4	58616.7
38	733.38	673.756	724.436	1317.7	676.737	876.479	6212.86	5807.42	5801.45	17774	21360.4	21965.6	38624.7	48412	45401	58059.2	54583.2	57615.1	68621.7	65846.2	61261.1
40	709.53	584.319	682.699	1120.94	602.206	643.943	5539.11	5428.8	5440.73	17696.5	21190.5	21900	39545.9	49932.4	47249.3	60617.1	56541.8	59770.5	71966.6	68612.8	64805.8
42	670.774	545.563	629.037	995.727	488.92	548.544	5085.96	5041.24	4945.84	17648.8	21157.7	22272.7	40425.3	51560.2	48093	63848.8	58411	62727.8	73761.3	70970.9	67384.5
44	637.981	494.882	575.375	936.103	429.296	488.92	4710.33	4501.64	4576.17	17580.2	21110	22305.5	41245.2	53402.6	50012.9	65482.5	60790.1	63941.2	76852.9	73883.6	70222.6
46	560.469	441.221	521.713	795.986	399.483	468.051	4480.77	4313.82	4298.92	17452.1	21095.1	22353.2	42959.4	55167.5	51053.4	66943.3	62870.9	65342.4	78468.7	76459.3	72568.9
48	506.807	432.277	479.976	715.493	399.483	345.822	4090.23	4206.5	4084.27	17210.6	21184.5	22535	44643.8	56640.2	52394.9	69110.6	65044.2	66555.7	80835.8	78653.5	75866.1
50	474.014	393.521	459.108	614.131	396.502	330.915	3970.99	3729.51	3786.15	17303	21241.2	22630.4	45216.2	58241.1	53846.8	70675.8	66138.4	68055.3	82609.6	80859.6	76176.1
52	408.427	381.596	438.239	599.225	336.878	316.009	3640.07	3526.78	3622.18	17151	20743.3	22538	46363.9	59415.7	55233.1	72858	66725.7	67897.3	84657.7	83656	80179.9
54	411.408	327.934	429.296	542.582	268.31	283.216	3449.27	3315.12	3473.12	16486.2	20537.6	22022.3	47323.9	59499.2	55856.1	72840.1	66376.9	68395.1	86494.1	83348.9	80814.9
56	372.652	348.803	357.746	459.108	253.404	292.159	3207.79	3106.43	3204.81	15717	19792.3	21828.5	48227.2	60149.1	56237.7	73138.3	66788.3	68523.3	87969.8	84586.1	83462.2
58	304.084	339.859	339.859	426.314	232.535	274.272	2933.52	3040.84	2808.31	15404	19255.7	21280	48808.5	60673.8	56219.8	72658.3	66970.1	68413	88572	85304.6	84943.9
60	304.084	339.859	265.329	390.54	214.648	226.573	2835.14	2775.52	2742.72	14962.7	18406	20633	48263	59925.5	56640.2	74196.6	67849.6	68410.1	88807.6	86443.4	86118.5
62	316.009	316.009	265.329	369.671	175.892	205.704	2709.93	2712.91	2596.64	14330.7	17753.2	20010	48125.8	59260.7	56932.3	73323.1	67557.4	68636.6	88947.7	88405.1	86544.8
64	310.047	283.216	238.498	369.671	184.836	193.779	2537.02	2629.44	2352.18	13904.4	17410.3	19288.5	46846.9	59072.9	56616.3	73609.3	67670.7	68177.5	88449.8	88622.7	86029.1
66	307.066	286.197	235.516	357.746	184.836	143.099	2396.9	2435.66	2292.56	13338	16674	19023.2	47383.5	58733	55161.5	73686.8	66546.8	67831.7	90113.3	87182.8	86616.4
68	226.573	238.498	199.742	342.84	169.929	152.042	2304.48	2256.78	2045.12	12902.7	16316.2	18483.6	47300	58348.4	54651.7	73719.6	66481.2	67214.6	89302.4	85865.1	85766.7
70	247.441	238.498	202.723	259.366	155.023	122.23	2164.37	2131.57	1961.64	12327.3	15782.6	17935	47043.7	57015.8	54729.2	72950.4	65405	66427.5	91958.7	90190.8	89066.9
72	187.817	217.629	181.854	274.272	128.192	125.211	2030.21	1988.47	1896.06	12091.8	15332.4	17249.3	46211.9	56768.4	54043.6	71799.7	66040	66707.8	89418.7	89624.4	88372.3
74	205.704	271.291	190.798	217.629	140.117	119.249	1940.77	1916.92	1749.98	11427	14885.2	16730.6	45725.9	55853.2	52356.2	71895.1	64823.6	66499.1	92426.8	89069.9	91523.4
76	172.911	202.723	196.761	214.648	107.324	104.343	1863.26	1752.96	1678.43	11024.5	14259.2	16411.6	45007.5	55125.7	52418.8	71710.3	63842.8	65327.5	91347.6	89409.8	87662.8
78	202.723	178.873	160.986	208.685	119.249	104.343	1755.94	1660.54	1556.2	10505.8	13874.6	15836.2	43660	54273.1	52025.3	70610.2	63854.8	65434.8	92644.4	90837.8	89934.5
80	155.023	158.005	160.986	181.854	104.343	98.3803	1663.52	1541.29	1466.76	10002	13272.4	15189.3	43469.2	53718.6	51002.7	70261.4	61735.1	64725.3	94215.5	92891.8	91296.9
82	152.042	163.967	146.08	208.685	95.399	89.4366	1588.99	1410.12	1520.42	9835.04	12810.3	14605	42700	52430.7	50188.8	68705.2	61669.5	62504.2	93532.8	93449.3	93321.1
84	149.061	152.042	128.192	184.836	98.3803	65.5868	1544.27	1428	1428	9498.17	12297.5	13904.4	41945.8	51631.8	49434.6	68585.9	60316	62480.4	94024.7	93923.3	91636.7
86	143.099	149.061	122.23	163.967	113.286	80.4929	1428	1371.36	1323.66	9012.23	11823.5	13352.9	41304.8	50382.6	48674.4	67599.2	59958.3	60629.1	95914.8	92584.8	92760.6
88	116.268	158.005	131.174	178.873	101.362	65.5868	1377.32	1258.08	1207.39	8851.24	11516.5	13054.8	40431.3	49819.2	47142	65482.5	59201.1	59940.4	94981.7	92376.1	93693.8
90	107.324	146.08	104.343	146.08	104.343	83.4741	1272.98	1156.71	1198.45	8454.74	10997.7	12512.2	39981.1	48492.5	46009.2	66221.8	57463	58846.3	95276.8	94725.3	91830.5
92	98.3803	146.08	101.362	134.155	80.4929	47.6995	1177.58	1150.75	1126.9	8249.03	10699.6	12062	39432.6	48185.4	46346	64373.5	56562.7	58655.5	96910.5	96645.2	95816.4
94	110.305	119.249	95.399	116.268	98.3803	59.6244	1123.92	1067.28	1085.16	7941.97	10192.8	11701.3	37784	46656.1	45162.5	64615	56443.4	58118.9	98618.8	96609.4	93219.8
CD8 KO
Time (Hours)	4:1 (E:T)			2:1 (E:T)			1:1 (E:T)			1:2 (E:T)			1:4 (E:T)			1:8 (E:T)			A375 only
0.00027778	14303.9	15860.1	16331.1	16179.1	16369.9	16730.6	12714.9	12398.9	11647.6	12574.8	11984.5	13308.2	16551.7	17979.7	19461.4	17738.3	15940.6	17726.3	15174.4	13174	13180
1.99972	14959.8	16811.1	17708.5	18224.2	18161.6	18722.1	14560.3	14068.4	12858	14229.4	13379.7	14941.9	18772.7	20585.3	22126.6	20278.3	18394.1	19956.3	17422.2	14506.6	14927
3.99972	13895.5	15353.3	15705.1	18605.8	18376.2	18587.9	14730.2	14792.8	13352.9	14846.5	14145.9	15517.2	20472	22174.3	23975	21685.4	19851.9	21569.1	18432.9	15728.9	16122.4
5.99972	12738.8	14918	14393.3	18161.6	18301.7	18590.9	15061.1	14715.3	13600.3	15180.4	14974.7	16277.5	21822.5	23754.4	25593.8	23581.5	20984.8	23331	20296.1	17556.4	17592.2
8	11379.3	13361.8	12461.5	17574.3	17726.3	17803.8	15108.8	14780.9	13475.1	15851.1	15562	17156.9	23179	25420.9	27644.8	25385.1	22842.1	25310.6	22096.8	18853.2	18903.9
10	9444.5	11254.1	10410.4	16581.5	16304.3	16152.2	14506.6	14321.8	12858	16176.1	16220.8	17619	24523.5	26935.3	29120.5	27325.9	24687.5	27311	23736.5	20448.2	20472
12	7810.8	9307.37	9417.67	14348.6	14026.6	14265.1	13981.9	13162.1	12598.6	16247.6	16945.2	18358.3	26467.3	28646.5	30948	29210	26562.7	29272.6	26035	22210.1	22564.8
14.0003	6227.77	7539.51	7739.25	11650.6	11069.3	11778.8	12714.9	11513.5	11027.5	15755.8	17219.5	18316.6	27817.8	30032.8	32528.1	31577.1	28753.9	31529.4	28464.7	24043.5	24621.9
16	5142.6	5706.06	6576.57	9474.32	9080.8	9188.12	10890.4	10192.8	9235.82	15487.4	17103.3	17824.7	28953.6	32009.4	34295.9	33696.7	30903.3	33637.1	31386.3	26005.2	26571.6
18	4149.86	4686.48	5342.35	7778	7277.16	7509.69	9119.55	8809.5	7476.9	14566.2	16700.8	17780	30563.5	32769.6	35199.3	35640.5	32936.5	35315.5	33881.6	28569	29069.9
20	3303.19	3678.82	4549.34	6403.66	5533.14	5738.85	7536.52	7145.98	6409.62	13695.7	15904.8	16533.8	31648.6	34048.5	36540.8	37623	35205.2	37435.2	36821.1	30986.8	31490.6
22	2799.36	3109.41	3786.15	5148.57	4567.23	4573.19	6358.94	6147.27	5342.35	12381	15466.6	15794.5	32486.3	34540.4	37429.2	39450.5	36788.2	39337.2	39370	33500	33908.4
24	2218.03	2501.24	3195.87	3905.4	3929.25	3613.24	5530.16	5002.49	4668.59	11805.6	15004.5	15001.5	33365.8	35211.2	37915.2	41784.8	39295.5	41286.9	42777.5	36215.9	37178.8
26	1949.72	1991.45	2772.53	3335.99	3034.88	2861.97	4707.35	4248.24	3997.82	11045.4	14766	14688.5	34957.8	36710.7	38726	44062.4	41805.6	43221.7	46363.9	39438.6	40112.3
28	1586.01	1687.37	2373.05	2629.44	2456.53	2429.69	3884.53	3690.75	3279.34	10476	14894.2	14208.5	35962.4	37626	40157	46358	44339.7	45940.6	50630.1	42145.5	43314.1
30	1207.39	1490.61	1809.6	2322.37	2021.27	1937.79	3601.31	2975.26	2930.54	9861.88	14596	13907.4	37110.2	39009.3	41215.4	48716.1	46894.6	48304.7	53769.3	45290.7	46384.8
32	971.878	1198.45	1785.75	1597.93	1654.58	1669.48	2921.59	2528.07	2402.86	9346.12	14354.6	13594.4	37903.2	39656.2	41930.9	50591.3	49810.2	50334.9	56941.3	48641.6	49759.5
34	873.497	948.028	1630.73	1436.95	1472.72	1317.7	2432.68	2277.65	2045.12	8961.55	14029.6	13117.4	39814.2	41099.1	42670.2	52573.8	52239.9	52418.8	60175.9	52311.5	52964.3
36	673.756	804.929	1436.95	1147.77	1162.68	1070.26	2131.57	1913.94	1770.85	8317.6	13761.3	12667.2	40222.6	42470.5	43654	54949.8	54526.5	54386.4	63625.2	55429.8	56589.5
38	596.244	745.305	1267.02	1010.63	1091.13	870.516	1931.83	1571.1	1499.55	8001.59	13677.8	12565.8	41835.5	42807.3	44608	56875.7	57275.2	56661.1	66973.1	58604.8	59102.7
40	536.62	721.455	1159.69	825.798	945.047	751.267	1746.99	1264.04	1302.79	7706.45	13197.9	12023.3	42524.1	43925.3	45585.8	59290.5	59558.8	58166.6	70034.8	62268.7	63592.4
42	447.183	575.375	977.84	703.568	790.023	664.812	1451.85	1117.96	1037.46	7524.6	13102.5	11421	43973	44208.5	46474.2	60906.3	61902.1	60596.3	72759.6	65142.6	66081.7
44	417.371	521.713	715.493	566.432	718.474	560.469	1305.77	888.404	897.347	7229.46	13051.8	10809.9	44819.7	45132.7	47079.4	62534.1	63935.2	61928.9	74935.9	67661.8	68726.1
46	372.652	485.939	703.568	468.051	587.3	500.845	1034.48	763.192	798.967	6779.29	12703	10353.8	46295.4	46674	47595.2	62537.1	64951.8	62876.9	76987	71644.7	72106.8
48	372.652	441.221	575.375	393.521	548.544	479.976	897.347	614.131	652.887	6761.41	12735.8	9993.05	46703.8	46975.1	48534.3	63404.6	65873	64448	79670.1	73934.2	72285.6
50	304.084	423.333	569.413	420.352	512.77	488.92	733.38	527.676	581.338	6451.36	12524.1	9477.3	48227.2	47812.8	48558.1	63777.2	66186.1	64361.6	81828.5	76211.9	75684.2
52	268.31	363.709	465.07	321.972	500.845	387.559	643.943	459.108	465.07	5995.23	12059	9200.04	48969.5	48763.8	49571.7	63055.8	66156.2	63726.6	82105.8	78719.1	77580.3
54	286.197	324.953	414.389	321.972	444.202	447.183	569.413	384.577	441.221	5565.94	11743	8824.41	49652.2	48915.8	48939.7	63413.5	66582.6	63765.3	85656.4	80036.8	80004
56	298.122	360.728	411.408	318.99	456.127	339.859	462.089	304.084	387.559	5211.17	11516.5	8439.83	49330.2	49285.5	49318.3	62450.6	66028.1	63491	87078.4	81667.5	82460.5
58	232.535	271.291	345.822	295.141	378.615	342.84	405.446	301.103	369.671	4904.11	11278	8156.62	50033.8	48662.4	48644.6	61842.4	66189	62364.1	88616.8	85104.9	84854.5
60	238.498	298.122	330.915	259.366	304.084	256.385	354.765	280.235	345.822	4635.8	10929.1	7769.06	49300.4	47777	48116.9	61851.4	66117.5	62593.7	89010.3	85713.1	85763.7
62	232.535	307.066	301.103	262.347	292.159	235.516	342.84	211.667	292.159	4391.34	10562.5	7333.8	48629.7	47714.4	47109.2	61046.4	65664.4	61887.1	91526.4	86795.2	86219.9
64	208.685	262.347	307.066	196.761	298.122	229.554	301.103	181.854	259.366	4015.7	10118.3	7104.25	47961.9	46366.9	46113.5	60170	64647.8	61535.4	93148.2	87257.3	86687.9
66	208.685	232.535	280.235	226.573	283.216	199.742	238.498	160.986	247.441	3637.09	9557.79	6627.25	47294.1	45362.2	45126.7	59561.8	64442.1	60450.2	93037.9	91165.7	90143.1
68	208.685	244.46	265.329	178.873	259.366	199.742	241.479	178.873	244.46	3437.35	9191.1	6457.32	46006.2	44774.9	44950.8	59385.9	63753.4	60447.2	92566.9	91848.4	89612.5
70	202.723	259.366	238.498	181.854	229.554	202.723	229.554	152.042	211.667	3154.13	8857.2	6010.14	45383.1	44405.3	43165.1	58077.1	63201.9	60068.6	97542.5	94474.9	91150.8
72	158.005	244.46	229.554	178.873	208.685	178.873	223.591	175.892	163.967	3040.84	8418.97	5720.96	44721.3	42980.2	42339.3	58121.9	63005.1	58888	97002.9	94361.6	91803.7
74	166.948	199.742	208.685	166.948	190.798	187.817	190.798	172.911	146.08	2990.16	8165.56	5586.81	42992.2	42875.9	41597	57239.4	62927.6	58536.2	97169.9	95080	93419.5
76	149.061	208.685	223.591	160.986	205.704	152.042	181.854	131.174	146.08	2745.7	7801.85	5178.38	43206.8	41242.2	41030.5	56035	61135.9	58106.9	93830.9	95882	92498.3
78	163.967	211.667	223.591	158.005	193.779	163.967	169.929	128.192	158.005	2623.47	7596.15	4868.33	43197.9	40994.8	40276.3	55796.5	59791.3	56121.5	99185.2	97387.5	93738.5
80	155.023	205.704	196.761	160.986	152.042	149.061	131.174	122.23	166.948	2435.66	7065.49	4638.78	41659.6	40309.1	39286.5	54639.8	60041.8	55194.3	95762.7	97375.6	97810.8
82	146.08	187.817	199.742	128.192	163.967	172.911	95.399	119.249	128.192	2280.63	6731.59	4370.47	41176.6	39375.9	38040.4	53471.2	58425.9	54472.8	97703.5	97357.7	97122.2
84	110.305	149.061	199.742	134.155	158.005	146.08	98.3803	110.305	131.174	2089.84	6531.85	4200.54	40541.6	37798.9	37265.2	52541	58142.7	54827.6	98752.9	100357	94364.6
86	122.23	143.099	187.817	137.136	128.192	128.192	68.568	125.211	83.4741	1961.64	6084.67	3863.66	39930.5	37816.8	36135.4	51467.8	56231.8	53438.4	97271.2	100336	95852.2
88	116.268	131.174	163.967	131.174	158.005	110.305	71.5493	101.362	89.4366	1803.64	5685.19	3789.13	38872.1	36570.6	35825.3	50910.3	56046.9	52439.7	100142	102047	100393
90	107.324	134.155	152.042	86.4554	158.005	95.399	92.4178	113.286	65.5868	1684.39	5437.74	3583.43	38007.6	36004.2	34889.2	49959.3	55036.3	50689.7	98979.5	100339	97807.9
92	107.324	125.211	143.099	92.4178	137.136	101.362	56.6432	95.399	110.305	1666.5	5312.53	3219.72	37855.5	35050.2	34230.4	49202.1	53998.8	50525.7	101358	102938	96815.1
94	107.324	128.192	146.08	74.5305	140.117	86.4554	53.662	77.5117	95.399	1517.44	4993.54	3175	36922.4	34614.9	33365.8	48459.7	52764.6	49571.7	104453	103484	103612
