# Supplementary material for: Generation of T cells with reduced off-target cross-reactivities by engineering co-signalling receptors
Source: Nat Biomed Eng. 2026 Jan 2;10(4):753–64. doi: 10.1038/s41551-025-01563-w (PMC7618719; doi:10.1038/s41551-025-01563-w)
Supplement: Supplementary file 7 — Statistical source data for Supplementary Fig. 4. [file 41551_2025_1563_MOESM7_ESM.xlsx]

## Sheet: Panel A
Panel A
WT
	A	D	E	F	G	H	I	K	L	M	N	P	Q	R	S	T	V	W	Y
1	3048582	2578682	2530910	3529487	3448067	3374330	2978158	3243945	3383747	3204271	3191900	2617300	3934681	3448825	3412211	3374395	3229497	1872313	1645664
2	2403839	1552629	2370491	2568141	1926392	2246618	3191105	1377969	3412211	2445227	1913090	1864436	2151991	949554	833029	1614879	2396042	1137449	1186952
3	4072736	3548834	2957764	3479311	3397465	3429621	3621535	3194709	3412211	2913353	3034505	2375917	3351978	2384663	3191633	3179635	3319266	2391742	1165997
4	1367845	3250979	2871858	1331417	2578450	2101003	1258668	2606168	2350292	3412211	1216389	1689950	3688751	2104666	2748677	2959716	2846416	1281960	818377
5	2579109	1713028	2293712	2459904	1059458	759791	839574	2057997	1108539	873027	1179806	1448751	889311	2257941	2294895	1765269	1038897	3412211	1883362
6	2883009	1818649	2216884	3217109	2356502	2744109	3412211	1712466	3277089	3286021	2885654	2489899	2542548	2141436	3132601	3678254	3348288	2479700	2427049
7	3523606	3132966	2806482	1193834	2064120	2099482	1741879	1088019	1600644	1837696	2680477	2639573	1500243	891877	2753451	3412211	973376	1864818	886551
8	2264996	1184582	1480258	1599598	1973070	1521045	1375818	721455	1711594	1006406	1000341	832327	3412211	1561434	1056628	853820	1716085	825156	1139763
9	1683508	883666	547396	570840	543522	540772	2162469	934999	655293	1637810	1347471	891703	625467	566231	729122	1633637	3412211	505659	550233
CD8 KO
	A	D	E	F	G	H	I	K	L	M	N	P	Q	R	S	T	V	W	Y
1	3412286	1985963	2682089	3265389	3742710	3489459	3299866	3793023	3843147	3625924	3591546	2928425	3569302	3121333	3049768	3132399	2747728	1254682	879156
2	2450620	1103831	1599952	2080710	1332939	1692041	2995719	1192858	3049768	2475682	1442415	1533003	1580467	757203	674572	1333973	2304538	882720	582872
3	3662090	3199073	2669227	2930717	3207460	3224175	3518907	2959869	3049768	2927694	3067360	2488485	3227961	1939142	2860479	2757192	2998829	1940214	821825
4	708612	2345382	2451776	1004569	846065	673404	685140	1979117	1983000	3049768	863708	1521583	3632157	1831529	1349394	2111976	1473028	826026	685628
5	1910905	990581	1252951	1537923	668425	544892	552192	1388161	752088	641447	821408	885866	632160	1966809	1576296	1009211	659749	3049768	688525
6	2298853	1235208	851281	2672368	1536570	2033885	3049768	850777	2730741	2960402	2457980	1973378	1578999	1689365	2526814	3145464	3365915	2457576	2202941
7	3138991	3069978	1723288	797353	1666900	1592384	1003068	677079	756010	810195	2142334	2181207	503601	634584	2645301	3049768	608414	1417087	751680
8	1615293	712297	651859	767381	1009390	590196	1088173	627656	1424416	723114	673029	573530	3049768	650140	457057	538143	1184817	642193	531171
9	1137316	603219	355807	327851	395805	342520	1872908	707027	456854	1018154	706409	476283	428792	420255	482772	1328710	3049768	385212	311638
Co-receptor switch
	A	D	E	F	G	H	I	K	L	M	N	P	Q	R	S	T	V	W	Y
1	2306670	1180087	1880581	2225073	2969902	2734974	2444629	3156936	3447671	3236192	2981110	2237764	4261165	3385885	3082907	2822622	2457760	1001944	616428
2	1903680	883041	968345	1287699	839702	1093574	2587416	1131392	3082907	1889302	1004349	968384	1085199	609250	559969	827103	1623585	671928	413494
3	3800210	3134647	2181334	1905475	2649680	2380688	3075456	2549881	3082907	2741860	2633448	1972050	3285163	1402505	2161621	1681797	2458002	1205828	537514
4	504535	1591983	1840178	782413	555688	568505	573461	1232459	1220949	3082907	644269	1085917	3541603	1341415	738734	1028459	714941	513043	442052
5	1229172	648805	760524	886026	572632	473564	474637	893527	582191	545182	486616	575275	482663	1328928	865350	537339	513062	3082907	428316
6	1540411	777848	583274	2232741	951089	1433247	3082907	543622	2355814	2290566	1590052	1234361	623529	851138	1571688	1984746	2341742	1427489	1268662
7	2550124	2680982	1313100	592385	977582	724315	518699	500175	452768	461761	1372788	1267917	390602	449076	2270102	3082907	487439	739286	425855
8	800976	501852	505345	573510	507920	402385	634963	482343	869112	473555	469897	405341	3082907	349488	392917	434642	766382	429255	383443
9	731129	461040	364978	320842	364668	349100	1522369	625506	396986	575605	492641	405540	375286	354864	384169	919813	3082907	392317	345216

## Sheet: Panel B
Panel B
Affinity (µM)	c259 wt	c259 CD8 KO	c259 co-receptor switch
2.606	3048582	3412286	2306670
18.846	2578682	1985963	1180087
	2530910	2682089	1880581
57.473	3529487	3265389	2225073
3.478	3448067	3742710	2969902
21.339	3374330	3489459	2734974
2.787	2978158	3299866	2444629
1.444	3243945	3793023	3156936
3.7	3383747	3843147	3447671
	3204271	3625924	3236192
0.409	3191900	3591546	2981110
	2617300	2928425	2237764
	2403839	2450620	1903680
	1552629	1103831	883041
	2370491	1599952	968345
	2568141	2080710	1287699
	1926392	1332939	839702
	2246618	1692041	1093574
5.397	3191105	2995719	2587416
	1377969	1192858	1131392
	903177	848801	711215
6.684	2445227	2475682	1889302
	1913090	1442415	1004349
	1864436	1533003	968384
0.596	4072736	3662090	3800210
	3548834	3199073	3134647
	2957764	2669227	2181334
13.441	3479311	2930717	1905475
	3397465	3207460	2649680
17.216	3429621	3224175	2380688
6.639	3621535	3518907	3075456
	3194709	2959869	2549881
	1369444	1186022	1033466
2.885	2913353	2927694	2741860
3.951	3034505	3067360	2633448
	2375917	2488485	1972050
431.199	1367845	708612	504535
55.894	3250979	2345382	1591983
335.407	2871858	2451776	1840178
248.389	1331417	1004569	782413
111.398	2578450	846065	555688
161.301	2101003	673404	568505
85.441	1258668	685140	573461
22.035	2606168	1979117	1232459
2.392	2350292	1983000	1220949
	1156254	839417	646425
26.905	1216389	863708	644269
241.083	1689950	1521583	1085917
450.833	2579109	1910905	1229172
1779.52	1713028	990581	648805
406.72	2293712	1252951	760524
730.463	2459904	1537923	886026
658.784	1059458	668425	572632
1436.12	759791	544892	473564
220.473	839574	552192	474637
654.509	2057997	1388161	893527
815.925	1108539	752088	582191
670.428	873027	641447	545182
758.195	1179806	821408	486616
	1448751	885866	575275
46.1	2883009	2298853	1540411
226.549	1818649	1235208	777848
971.245	2216884	851281	583274
16.258	3217109	2672368	2232741
118.893	2356502	1536570	951089
61.979	2744109	2033885	1433247
	1188206	933502	682946
476.51	1712466	850777	543622
5.596	3277089	2730741	2355814
16.572	3286021	2960402	2290566
40.021	2885654	2457980	1590052
41.366	2489899	1973378	1234361
15.201	3523606	3138991	2550124
6.163	3132966	3069978	2680982
85.179	2806482	1723288	1313100
408.909	1193834	797353	592385
65.685	2064120	1666900	977582
45.044	2099482	1592384	724315
168.64	1741879	1003068	518699
259.139	1088019	677079	500175
321.614	1600644	756010	452768
127.392	1837696	810195	461761
20.053	2680477	2142334	1372788
83.799	2639573	2181207	1267917
126.651	2264996	1615293	800976
440.519	1184582	712297	501852
1758.59	1480258	651859	505345
961.039	1599598	767381	573510
45.631	1973070	1009390	507920
99.112	1521045	590196	402385
267.092	1375818	1088173	634963
305.156	721455	627656	482343
357.078	1711594	1424416	869112
536.124	1006406	723114	473555
	1000341	673029	469897
	832327	573530	405341
0.309	3934681	3569302	4261165
0.226	3448825	3121333	3385885
0.701	3412211	3049768	3082907
1.046	3374395	3132399	2822622
0.91	3229497	2747728	2457760
11.631	1872313	1254682	1001944
3.993	1645664	879156	616428
	849162	450954	428790
	630338	367772	404407
6.31	1683508	1137316	731129
	883666	603219	461040
	547396	355807	364978
2.241	2151991	1580467	1085199
	949554	757203	609250
	833029	674572	559969
	1614879	1333973	827103
50.287	2396042	2304538	1623585
33.447	1137449	882720	671928
18.095	1186952	582872	413494
	701862	354919	341380
	609856	345195	345700
1773.14	570840	327851	320842
	543522	395805	364668
	540772	342520	349100
0.688	3351978	3227961	3285163
	2384663	1939142	1402505
1.82	3191633	2860479	2161621
6.228	3179635	2757192	1681797
2.657	3319266	2998829	2458002
9.861	2391742	1940214	1205828
15.39	1165997	821825	537514
	695616	454662	409851
	630066	401879	404407
51.817	2162469	1872908	1522369
	934999	707027	625506
3.39	655293	456854	396986
0.927	3688751	3632157	3541603
604.902	2104666	1831529	1341415
48.243	2748677	1349394	738734
2.985	2959716	2111976	1028459
30.833	2846416	1473028	714941
146.053	1281960	826026	513043
208.894	818377	685628	442052
	774762	468403	409231
	659495	444793	409280
	1637810	1018154	575605
	1347471	706409	492641
	891703	476283	405540
154.879	889311	632160	482663
4576.09	2257941	1966809	1328928
289.89	2294895	1576296	865350
584.582	1765269	1009211	537339
1048.03	1038897	659749	513062
	740810	545386	430912
243.945	1883362	688525	428316
	951113	503959	409580
	636119	431090	363360
4607.45	625467	428792	375286
	566231	420255	354864
	729122	482772	384169
38.707	2542548	1578999	623529
389.248	2141436	1689365	851138
12.323	3132601	2526814	1571688
15.427	3678254	3145464	1984746
1.796	3348288	3365915	2341742
9.808	2479700	2457576	1427489
12.347	2427049	2202941	1268662
	965329	810759	585215
	649599	478658	420304
	1633637	1328710	919813
	748044	584842	486324
88.229	505659	385212	392317
58.27	1500243	503601	390602
738.23	891877	634584	449076
1.199	2753451	2645301	2270102
	1149670	1017140	808251
196.983	973376	608414	487439
1497.22	1864818	1417087	739286
1190.9	886551	751680	425855
	623898	383551	343152
	547754	344837	341728
	550233	311638	345216
	537954	333336	360386
	529742	312266	347667
	488693	401908	300052
109.572	1561434	650140	349488
122.849	1056628	457057	392917
420.7	853820	538143	434642
330.714	1716085	1184817	766382
677.351	825156	642193	429255
939.924	1139763	531171	383443
	1003493	346353	316831
	683230	304338	314487
	491782	284155	355601
	455206	315655	364465
	427055	329541	385632
