# Supplementary material for: Generation of T cells with reduced off-target cross-reactivities by engineering co-signalling receptors
Source: Nat Biomed Eng. 2026 Jan 2;10(4):753–64. doi: 10.1038/s41551-025-01563-w (PMC7618719; doi:10.1038/s41551-025-01563-w)
Supplement: Supplementary file 8 — Statistical source data for Supplementary Fig. 5. [file 41551_2025_1563_MOESM8_ESM.xlsx]

## Sheet: Panel A
Panel A
	WT								CD8 KO
Peptide (µM)	9V	MK167	FBX041	FGRL1	SH3TC2	DNAH10			9V	MK167	FBX041	FGRL1	SH3TC2	DNAH10
100	95.3247	97.7922	87.7922	91.5584	93.7662	11.1818			94.6738	98.4053	11.4107	52.9631	64.6606	2.04651
12.5	96.6234	96.6234	72.3377	79.6104	91.039	1.07792			96.4048	101.063	3.46706	18.1504	26.7969	0.146179
1.5625	100	99.8701	57.5325	51.1688	74.6753	1.07792			99.4674	94.4186	0.916578	2.12596	8.46287	0.292359
0.195313	99.6104	91.2987	22.987	10.4805	41.2987	0.818182			100	60.9302	0.225824	0.14616	0.318852	0.0930233
0.024414	97.2727	49.4805	3.53247	1.11688	3.75325	0.688312			96.0053	10.4452	0.451647	0	0.371994	0
0.003052	77.1429	8.19481	0.948052	0.831169	1.1039	1.14286			72.8362	0.757475	0.132837	0.212596	0.225854	0.465116
0.000381	26.7532	1.37662	0.857143	0.792208	0.662338	0.675325			24.6338	0.265781	0.239107	0.279033	0.0929985	0.225914
4.77e-05	3.38961	1.09091	1.07792	0.883117	0.909091	0.649351			2.35686	0.465116	0.0929862	0.29232	0.199283	0
5.96e-06	1.09091	1.19481	1.05195	1.14286	0.896104	0.935065			0.359521	0	0	0.265745	0.0398565	0.0398671
7.45e-07	1.11688	1.09091	0.909091	0.61039	0.883117	1.37662			0.199734	0.212625	0.0265675	0.225884	0.332138	0.265781
9.31e-08	0.753247	1.06494	0.818182	1.33766	0.948052	0.896104			0	0.956811	0.172689	0.239171	0.345423	0.265781
0	0.818182	1.41558	0.883117	0.883117	1.07792	1.16883			0.346205	0.252492	0.21254	0.637789	0	0.146179

## Sheet: Panel B
Panel B
	WT								Co-receptor switch
Peptide (µM)	9V	MK167	FBX041	FGRL1	SH3TC2	DNAH10			9V	MK167	FBX041	FGRL1	SH3TC2	DNAH10
100	95.3247	97.7922	87.7922	91.5584	93.7662	11.1818			90.1133	94.8613	2.09618	15.3894	19.1044	1.54004
12.5	96.6234	96.6234	72.3377	79.6104	91.039	1.07792			96.4985	93.4224	0.80148	2.50668	4.86853	0.225873
1.5625	100	99.8701	57.5325	51.1688	74.6753	1.07792			98.9701	66.0843	0.349363	0.452024	0.657354	0.287474
0.195313	99.6104	91.2987	22.987	10.4805	41.2987	0.818182			100	18.2323	0.184957	0.513663	0.472473	0.143737
0.024414	97.2727	49.4805	3.53247	1.11688	3.75325	0.688312			95.2626	0.801644	0	0.390384	0.102712	0.410678
0.003052	77.1429	8.19481	0.948052	0.831169	1.1039	1.14286			48.9186	0	0.082203	0.308198	0.595727	0.349076
0.000381	26.7532	1.37662	0.857143	0.792208	0.662338	0.675325			8.93924	0.698869	0.246609	0.349291	0.760066	0.63655
4.77e-05	3.38961	1.09091	1.07792	0.883117	0.909091	0.649351			0.30896	0	0.719277	0	0.308135	0.616016
5.96e-06	1.09091	1.19481	1.05195	1.14286	0.896104	0.935065			0.391349	0.596095	0.616523	1.56154	0	0.595483
7.45e-07	1.11688	1.09091	0.909091	0.61039	0.883117	1.37662			0	0.739979	0.0411015	0.575303	0.5341	0.349076
9.31e-08	0.753247	1.06494	0.818182	1.33766	0.948052	0.896104			0.061792	0.184995	0.390464	0.698582	0.205423	0.184805
0	0.818182	1.41558	0.883117	0.883117	1.07792	1.16883			0.370752	0.143885	0.924784	0.390384	0.5341	0

## Sheet: Panel C
Panel C
		CD8 KO			Co-receptor switch
9V	1.24003	3.09634	1.32301	1.16123	2.56778	1.79335	3.15945
MK167	10.3136	12.5558	4.85353	6.76084	17.0213	16.0769	31.2767
FBX041	141.35
FGRL1	237.775	24.495	47.8194	34.7648	141.602	236.527	327.851
SH3TC2	288.48	111.316	77.265	122.682	578.524	257.887	1085.38
DNAH10	412.425
