# Supplementary material for: Generation of T cells with reduced off-target cross-reactivities by engineering co-signalling receptors
Source: Nat Biomed Eng. 2026 Jan 2;10(4):753–64. doi: 10.1038/s41551-025-01563-w (PMC7618719; doi:10.1038/s41551-025-01563-w)
Supplement: Supplementary file 9 — Statistical source data. [file 41551_2025_1563_MOESM9_ESM.xlsx]

## Sheet: Panel C
Panel C
CD43
	9V	6V	3Y	6T	4D	4A	5Y		9V KO	6V KO	3Y KO	6T KO	4D KO	4A KO	5Y KO
100	82.932	81.7684	100.258	76.6047	89.3716	86.6853	56.0232		85.1918	91.3214	75.169	78.3092	82.846	70.0899	61.1108
12.5	96.6231	83.5117	103.778	80.9475	81.6854	86.3656	51.6408		100	89.9858	86.0633	85.2638	79.9701	72.6658	62.6776
1.5625	100	94.7762	103.39	93.4797	83.6967	82.2048	41.1738		90.7433	92.3089	89.7369	77.7353	80.8095	72.9737	53.7188
0.195313	95.0229	90.7686	98.0234	76.9675	83.2466	69.5009	31.2734		87.8888	88.674	85.0224	70.0433	73.968	65.7326	41.1446
0.024414	91.9046	78.1291	85.6277	79.4519	73.8317	46.0359	14.8663		99.1437	84.906	80.6694	78.3182	69.247	46.6119	19.4453
0.003052	81.3896	81.8081	78.4805	73.9038	63.0989	18.2224	5.47567		83.3204	78.901	73.4963	73.2601	52.8792	21.2311	6.98882
0.000381	68.6459	58.4787	54.2488	49.6164	25.9893	5.86729	1.67361		74.2346	63.6092	57.386	55.999	28.4225	5.74435	1.41492
4.77e-05	32.9027	23.7755	22.473	22.124	9.84204	2.47989	0.255554		38.9552	29.7917	25.1886	25.9099	9.49064	2.1604	0.437762
5.96e-06	10.5929	8.65012	7.03986	5.04396	2.77162	0.99993	0		14.4735	7.97885	7.92469	7.73077	2.56657	0.375652	-0.692899
7.45e-07	3.33927	3.04595	2.63358	1.94284	0.657198	0	0		5.03134	3.76199	2.23397	2.081	-0.0194078	-0.861383	-0.785886
9.31e-08	1.5055	1.51816	1.52924	1.26195	0.0229046	0.345942	0		2.53323	2.26838	0.569036	1.02215	0.0965167	-0.486106	-0.861383
0	0	0.625192	2.08633	0	0	0.706611	0		0	1.21994	-0.448876	0.338246	-0.861383	-0.861383	-0.861383
CD2/LFA-1
Peptide (μM)	9V	6V	3Y	6T	4D	4A	5Y		9V KO	6V KO	3Y KO	6T KO	4D KO	4A KO	5Y KO
100	100	116.968	125.495	115.519	117.901	101.152	64.5838		91.8969	106.931	84.7474	80.0827	69.841	52.7422	12.8991
12.5	90.5843	101.479	109.133	101.074	105.24	95.8381	57.6098		100	94.7894	94.1941	92.4998	77.7132	66.6649	14.0858
1.5625	95.2819	102.321	108.45	104.66	101.756	84.5024	48.5299		97.3325	99.591	99.3389	94.1263	77.2433	64.7683	11.7163
0.195313	96.9039	97.287	107.219	95.6446	100.752	78.7504	36.7763		94.3244	90.3127	90.7773	88.5722	80.326	58.5681	8.19215
0.024414	91.4444	91.9515	98.3464	87.5797	87.5465	67.5931	20.5073		85.1198	81.1624	74.7716	76.2223	65.9733	40.6372	5.18996
0.003052	78.6473	82.127	86.5446	75.1497	71.8539	50.3896	8.51		63.2204	61.2104	44.1944	50.7735	46.9854	19.3	1.44739
0.000381	74.4651	72.6659	65.3335	57.0276	65.4566	23.6362	5.11932		32.5547	31.6103	17.3778	19.913	19.7205	6.01451	0.165696
4.77e-05	36.9665	41.8179	26.8966	35.7117	29.9618	9.49566	0.229549		10.2034	9.95652	5.22173	7.02965	5.95164	2.07644	-0.428976
5.96e-06	11.8355	14.1784	10.98	11.8232	8.08453	2.19619	-0.16807		2.62887	2.63903	2.70681	2.72711	1.17821	0.479733	-0.441625
7.45e-07	5.05452	4.89578	5.51229	4.00764	4.5981	0.742527	-0.16807		0.763971	0.785912	1.98737	0.858281	0.11494	-0.139827	-0.441625
9.31e-08	1.63645	1.66406	1.95462	0.380281	-0.0360676	-0.16807	-0.16807		0.107408	0.250509	0.0923448	0.184362	-0.441625	-0.441625	-0.441625
0	0	0.665046	1.76737	1.21276	0.674619	-0.16807	-0.16807		0	0.608754	-0.441625	0.250509	-0.441625	-0.441625	-0.441625
CD5
Peptide (μM)	9V	6V	3Y	6T	4D	4A	5Y		9V KO	6V KO	3Y KO	6T KO	4D KO	4A KO	5Y KO
100	81.8311	61.9617	66.9667	57.532	65.5085	61.1387	44.0553		73.8466	87.6062	73.8719	91.8615	67.0925	91.8806	62.6892
12.5	89.5934	76.8497	62.5309	66.566	76.5978	63.3203	27.3141		83.5145	85.5165	80.7621	98.82	76.4374	93.5315	65.2741
1.5625	100	84.5679	78.7299	64.5496	70.6706	58.6448	19.9913		100	86.3408	87.58	103.248	100.31	85.9272	59.5639
0.195313	87.5717	85.0482	73.5634	74.3818	60.1681	49.6042	12.5915		79.7609	100.135	107.682	107.113	98.1745	83.5955	54.955
0.024414	82.882	81.4826	67.5105	62.0369	55.3109	37.5606	6.09319		79.0104	100.309	99.2078	103.684	89.7776	76.4238	26.7523
0.003052	67.1855	69.1832	52.8588	49.0969	47.21	16.3874	3.73469		66.8292	89.5946	80.8174	101.405	84.7019	56.8371	9.75799
0.000381	46.0788	42.2411	21.2415	23.7344	23.779	4.06459	1.09856		61.7139	72.0652	60.1213	74.5155	65.9294	26.489	1.5091
4.77e-05	17.411	13.7036	6.31474	7.38959	6.49499	-0.494339	-0.510401		25.0898	39.6238	30.812	35.9693	33.7847	8.48995	0.391343
5.96e-06	8.06647	3.64521	0.806137	2.09132	2.0671	-0.798967	-0.798967		7.20734	10.7595	10.6927	13.5815	10.4722	3.93635	0
7.45e-07	3.09376	0.945592	-0.798967	0.566998	0.241178	-0.798967	-0.798967		0.676693	1.5308	1.38051	5.39354	3.44565	2.90766	0
9.31e-08	7.45026	-0.15985	-0.241944	-0.798967	1.2992	-0.798967	-0.798967		2.54167	1.08156	0.508269	2.88111	2.20093	0.28122	0.144213
0	0	0.849223	-0.00994299	-0.280949	1.63088	-0.798967	-0.798967		0	1.55898	0	3.01196	1.9538	0	0
CD8
Peptide (μM)	9V	6V	3Y	6T	4D	4A	5Y		9V KO	6V KO	3Y KO	6T KO	4D KO	4A KO	5Y KO
100	73.4657	84.9774	90.9187	84.5718	95.5144	101.85	54.3128		91.1035	106.092	84.8133	91.2124	98.2214	42.6044	20.9458
12.5	96.333	84.3454	89.9618	85.3805	92.2	91.2428	61.0174		94.0642	136.646	86.8259	88.202	93.3737	38.53	20.6825
1.5625	100	93.4694	108.255	95.3253	104.994	79.0604	47.337		100	108.64	116.199	95.0885	107.104	42.3264	17.1268
0.195313	97.7146	110.647	109.068	88.4673	100.241	70.8182	24.4861		89.365	107.332	96.733	91.7345	96.27	18.0934	8.65648
0.024414	99.0769	85.6047	96.9542	80.2698	86.2007	46.6054	13.7873		87.2624	105.849	61.2909	73.7609	55.0648	7.88722	3.02925
0.003052	84.1107	80.306	61.4952	72.3142	51.8215	18.3099	6.54789		76.7036	75.1615	32.7873	42.0932	19.1311	6.86112	1.75737
0.000381	66.9256	53.4623	33.3383	42.9913	30.8585	7.02805	2.05077		64.8029	44.5932	14.3614	14.4271	9.83725	3.93877	2.22937
4.77e-05	27.3717	19.5934	20.0435	23.2706	9.55586	4.22816	1.79132		28.4991	13.2615	6.05351	3.50511	5.90347	3.58644	2.7899
5.96e-06	10.0345	6.36571	11.4561	10.0046	3.81464	2.00185	1.65607		7.99917	6.84593	4.42647	2.25922	4.93347	2.17661	1.75814
7.45e-07	3.71303	0.815305	6.3708	5.78837	1.57615	1.46746	1.28572		2.76571	1.44544	3.72336	2.04278	3.58695	0.55008	0
9.31e-08	2.00273	0.0469311	1.88983	3.87928	0.727421	0.144333	-0.325192		0	1.53423	1.71825	0.736152	0.802294	0.615965	0.549565
0	0	-1.40799	-1.11902	-0.731183	-1.40799	-1.40799	-0.973141		0	0	1.55945	0	1.33838	0.809501	0

## Sheet: Panel D
Panel D
CD43
	Affinity (μM)	KO/WT
9V	1.24003	0.56484	0.854333	0.841453
6V	3.538	0.703316	1.06448	0.732597
3Y	10.3503	0.611695	1.12967	0.46235
6T	27.6281	0.58326	1.64591	0.653248
4D	41.77	1.09672	1.49325	0.419566
4A	62.3188	0.654252	0.975475	0.63407
5Y	157.667	0.417911	1.02714	0.121431
CD2/LFA-1
	Affinity (μM)	KO/WT
9V	1.24003	11.1096	5.27424	19.0141
6V	3.538	11.5544	4.89821	24.399
3Y	10.3503	10.6571	5.50832	57.2867
6T	27.6281	12.953	8.83407	24.495
4D	41.77	10.691	3.6427	15.0485
4A	62.3188	7.11821	4.62946	14.6123
5Y	157.667	10.8701	1.38839
CD5
	Affinity (μM)	KO/WT
9V	1.24003	0.658631	0.76111	1.42027	2.70104
6V	3.538	0.444537	0.197579	0.838672	0.468219
3Y	10.3503	0.34447	0.093781	0.549058	0.818003
6T	27.6281	0.505245	0.071889	0.57272	0.704116
4D	41.77	0.437843	0.08953	0.323602	0.359469
4A	62.3188	0.393485	0.063907	0.400747	0.199755
5Y	157.667	0.280684	0.011904	0.240067	0.161505
CD8
	Affinity (μM)	KO/WT
9V	1.24003	1.30303	0.680383	0.821194	0.895334
6V	3.538	2.34624	4.53151	2.2387	3.15704
3Y	10.3503	11.3163	105.851	13.1882	17.9836
6T	27.6281	20.7006	50.9258	24.5716	14.7639
4D	41.77	13.4458	140.128	19.9988	17.7213
4A	62.3188	63.7818	340.526	15.1832	33.1336
5Y	157.667	34.8911	156.622	106.322	20.497
