# Supplementary material for: Generation of T cells with reduced off-target cross-reactivities by engineering co-signalling receptors
Source: Nat Biomed Eng. 2026 Jan 2;10(4):753–64. doi: 10.1038/s41551-025-01563-w (PMC7618719; doi:10.1038/s41551-025-01563-w)
Supplement: Supplementary file 10 — Statistical source data. [file 41551_2025_1563_MOESM10_ESM.xlsx]

## Sheet: Panel B
Panel B
Left						Right
[Peptide] (μM)	MAGE-A3 (Helper)	MAGE-A3 (Cytotoxic)	Titin (Helper)	Titin (Cytotoxic)			Cytotoxic					Helper
100	19	46.5	1.43	44.1		MAGE-A3	0.8151	0.3368	0.6183	0.3959	0.175	1.941	2.241	0.8684	0.5663	0.627
12.5	12.2	46.9	0.59	37.5		Titin	2.221	1.249	0.8788	0.7829	0.09702	>100	>100	>100	>100	>100
1.5625	8.36	39.3	0.39	25.1
0.195313	2.82	18.5	0.6	11.9
0.024414	0.77	2.51	1.39	3.47
0.003052	0.49	0.85	0.1	1.04
0.000381	0.62	0.96	0.14	0.78
4.77e-05	0.71	0.54	1.55	0.86
5.96e-06	0.78	0.4	0.51	0.68
7.45e-07	0.3	0.73	0.74	1.13
9.31e-08	0.23	0.88	0.66	1.81
0	0.4	0.71	0.28	0.56

## Sheet: Panel D
Panel D
4-1BB representative							Nluc representative
[Peptide] (μM)	MAGE-A3	Titin	MAGE-A3 CD8 KO	Titin CD8 KO			[Peptide] (μM)	MAGE-A3	Titin	MAGE-A3 CD8 KO	Titin CD8 KO
50	54.1	49.5	51.5	0.71			50	114173	113303	148364	8641.58
6.25	51.6	40.7	44.2	0.42			6.25	125555	97916.6	134004	5974.88
0.78125	39.4	27.3	25.5	0.3			0.78125	122659	70672.2	94709.2	5947.39
0.0976562	10.1	7.98	2.28	0.16			0.0976562	60399.4	35391.1	33338.4	5095.14
0.012207	1.24	1.52	0.67	0.18			0.012207	24678.5	9933.7	16449.2	265.755
0.00152588	0.38	0.43	0.27	0.16			0.00152588	11235	1741.14	11528.2	0
0.00019073	0.51	0.22	0.17	0.18			0.00019073	8220.04	3097.41	3748.04	0
2.3842e-05	0.59	0.25	0.15	0.37			2.3842e-05	7771.01	3189.05	2181.01	0
2.9802e-06	0.34	0.47	0.29	0.23			2.9802e-06	3812.19	1127.16	1172.98	0
0	0.92	0.33	0.17	0.19			0	4453.67	742.278	0	0
41BB summary
	Cytotoxic				Cytotoxic CD8 KO
MAGE-A3	0.3342	0.4059	0.3848		0.3514	0.8195	0.9268
Titin	0.4409	0.664	0.9674		>100	>100	>100
Nluc Summary
	Cytotoxic				Cytotoxic CD8 KO
MAGE-A3	0.3806	0.1601	0.3539	0.4695	0.4522	0.4002	1.53	1.469
Titin	0.2808	0.4239	1.53	1.441	>100	>100	>100	>100

## Sheet: Panel E
Panel E
Cytotoxic	Cytotoxic CD8 KO
23.3	4.55
34.6	2.44
14.2	0.98

## Sheet: Panel F
Panel F
WT
Time (Hours)	4:1 (E:T)			2:1 (E:T)			1:1 (E:T)			1:2 (E:T)			1:4 (E:T)			1:8 (E:T)			A375 only
0.00027778	10049.7	11215.4	11391.2	9381.9	11012.6	10753.3	9945.35	10836.7	10872.5	11883.1	11489.6	10461.1	11298.8	12243.9	11999.4	13746.4	12249.8	11576.1	12920.6	13755.4	12178.3
2	11480.7	12431.7	12765.6	10780.1	12193.2	12467.5	11125.9	12345.2	12303.5	13218.7	12852	11775.8	12667.2	13576.5	13922.3	15481.5	13716.6	13197.9	14682.5	15725.9	13516.9
4	10595.3	11734.1	11570.1	10997.7	12852	12264.7	11972.6	12858	12828.2	14229.4	13877.6	12497.3	13418.5	14816.7	14935.9	16915.4	15046.2	14253.2	15812.4	17222.5	14757
6	9996.03	11102.1	11075.2	11418.1	13114.4	12237.9	12542	13424.4	12866.9	15439.7	14363.5	13197.9	14590.1	16068.8	16155.2	18143.7	16217.8	15717	17249.3	18960.6	16363.9
8	9226.88	9888.71	10455.1	10899.3	12950.4	12148.5	12822.2	14059.4	13445.3	16226.8	15493.4	14014.7	15487.4	17204.6	17470	19711.8	17562.4	17034.7	18847.3	20725.4	17729.3
10.0003	7927.06	8726.03	8970.49	10783.1	12720.9	11883.1	13188.9	14432.1	13370.8	17464	16343	14983.6	16748.5	18662.4	18731	21438	18856.2	18629.6	20820.8	22836.1	19869.8
12.0003	6457.32	6809.11	6892.58	9623.38	11805.6	10556.5	13424.4	14661.6	13078.6	18170.5	17648.8	15600.7	17809.8	20001	20126.2	23217.7	20537.6	20141.1	22582.7	24917	21396.2
14.0006	4558.28	4835.54	4901.12	8111.9	10303.1	8815.47	12911.7	14068.4	11951.7	18999.3	18024.5	15773.6	18695.2	21274	21136.8	24908.1	22010.3	21613.8	24565.2	26753.5	23220.7
16.0003	3461.2	3476.1	3747.39	6856.81	8776.71	7151.95	12390	13427.4	10869.5	19530	18116.9	15496.4	19494.2	21953.7	21980.5	26953.2	23465.2	23083.6	26529.9	29233.8	25084
18.0003	2775.52	2623.47	2709.93	5649.41	7074.43	5610.66	11734.1	12503.2	9525	19929.5	17839.6	15260.9	20284.2	22997.1	22904.7	28706.2	24765	24550.3	28545.2	31520.4	27018.8
20.0003	2051.08	2042.14	2232.93	4361.52	5795.49	4346.62	10893.4	11579.1	8514.36	19941.4	17690.6	14769	20668.8	23611.3	23781.2	30405.5	25927.7	26204.9	31314.7	33914.4	29564.8
22.0003	1702.28	1588.99	1797.68	3556.59	4939.88	3649.01	9900.63	10654.9	7545.47	20105.3	17148	14792.8	21193.5	24639.8	24487.7	32143.5	27913.2	28229.2	33669.9	37468	32289.6
24.0003	1410.12	1213.36	1600.91	2912.65	4266.12	2924.58	9319.29	10312	6788.24	19986.1	17619	14348.6	21971.6	25617.6	25453.7	33968	29484.3	30685.7	36666	40660.9	35255.9
26.0003	1183.54	992.746	1293.85	2441.62	3812.98	2438.64	8881.05	9674.06	6254.6	20102.4	17592.2	14563.3	23250.5	26929.4	27033.7	36180.1	31642.7	32578.8	39850	43481.1	37909.2
28.0003	992.746	858.591	1034.48	2188.22	3306.17	2107.72	8213.26	9334.2	5732.89	20695.6	17687.6	14476.8	24079.3	27725.3	27957.9	38735	33768.3	34719.3	42792.4	46712.7	40511.8
30.0003	798.967	795.986	900.328	1726.13	2787.44	1788.73	7906.19	8928.75	5434.76	20943.1	17726.3	14402.3	24896.2	28694.2	28592.9	40914.3	35300.6	36677.9	45248.9	50728.4	43478.1
32.0003	712.511	700.587	760.211	1511.48	2510.19	1627.75	7500.75	8442.81	4948.82	21151.8	18149.7	14405.2	25888.9	29770.5	29493.2	42726.8	37065.5	38064.2	49205	53316.1	46518.9
34.0003	557.488	578.357	664.812	1305.77	2125.61	1264.04	7145.98	8061.22	4498.66	21411.1	18030.4	14432.1	26556.7	30405.5	30265.3	44476.8	38997.3	40335.9	52344.3	57251.3	49828.1
36.0003	482.958	444.202	557.488	1189.51	1809.6	1037.46	6853.82	7718.38	4248.24	21551.2	18116.9	14286	26902.5	31484.7	31040.5	45737.9	40470.1	42190.2	55674.3	60566.5	52731.8
38.0003	387.559	360.728	545.563	1049.39	1624.77	885.422	6743.52	7312.93	3959.06	21777.8	18197.4	14131	28038.4	32393.9	31905	48158.6	42771.6	44548.4	59433.6	63854.8	56163.2
40.0003	318.99	345.822	426.314	953.99	1493.59	718.474	6609.36	6964.13	3657.96	21628.8	18465.7	13984.9	28390.2	33568.5	33163.1	49896.7	44608	46399.7	62465.5	67310	59272.6
42.0003	292.159	292.159	375.634	810.892	1168.64	617.112	6156.22	6788.24	3485.05	21643.7	18537.2	14023.7	29445.5	34284	34102.2	51834.5	46578.6	49079.8	65768.7	70419.4	62516.2
44.0003	283.216	250.423	342.84	727.418	1079.2	527.676	5929.65	6478.19	3341.95	21804.6	18793.6	13955.1	30432.3	35199.3	34874.3	53662	48194.4	50537.6	68863.2	73001.1	65566
46.0003	280.235	232.535	313.028	643.943	870.516	474.014	5577.86	6233.73	3106.43	22210.1	18787.7	14226.4	31687.4	36001.2	35506.3	55626.6	49691	52269.7	71421.1	75204.2	68669.4
48.0006	277.253	229.554	265.329	563.451	834.741	450.164	5360.23	5852.13	2820.23	22412.8	18793.6	13773.2	32522.1	36835.9	36299.3	57087.4	51181.6	54261.2	73502	77192.7	70735.4
50.0003	274.272	211.667	250.423	479.976	730.399	405.446	5118.75	5443.71	2698	22541	19488.2	13791.1	33398.6	37959.9	37068.5	58917.8	52818.3	55790.6	76247.7	79661.2	73961.1
52.0003	259.366	196.761	274.272	471.033	724.436	366.69	4871.31	5416.88	2605.59	22675.2	19309.4	13686.8	33902.4	38615.7	37289.1	60307.1	54225.4	57838.6	78737	81646.7	76295.4
54.0003	241.479	181.854	223.591	450.164	629.037	307.066	4793.8	5080	2486.34	22547	19279.5	13707.6	34942.9	39265.7	38505.4	61484.7	55933.7	59868.9	80564.5	82705	77738.3
56.0003	229.554	158.005	190.798	423.333	581.338	280.235	4540.4	4880.26	2259.76	22168.3	19097.7	13496	35536.1	40058.7	39235.8	62584.8	57197.7	61279	81742.1	84422.2	80427.4
58.0003	226.573	175.892	172.911	384.577	468.051	265.329	4322.77	4558.28	2146.48	22007.4	18722.1	13341	36147.3	40443.2	39826.1	63488.1	57868.5	61851.4	83617.2	86228.8	81861.3
60.0003	172.911	143.099	128.192	348.803	468.051	274.272	4224.39	4489.72	1976.55	22001.4	18564.1	13105.4	37107.2	41018.6	40461.1	64686.5	58390.2	62751.7	85829.3	88610.8	83137.3
62.0003	184.836	134.155	131.174	292.159	405.446	286.197	4111.1	4203.52	1905	21470.7	18444.8	12491.3	37271.2	42008.4	41024.6	64698.4	59880.8	63166.1	87343.8	90539.6	86002.2
64.0003	181.854	137.136	125.211	262.347	420.352	250.423	3869.62	3994.83	1779.79	21160.7	17699.5	12330.3	37983.7	41877.2	40926.2	64850.5	60375.7	64206.5	89788.4	92602.6	87266.3
66.0003	163.967	113.286	131.174	283.216	378.615	226.573	3750.37	3807.02	1732.09	20609.2	17428.2	11811.6	37739.3	42029.2	40407.4	66084.7	60548.6	64090.3	90819.9	93425.5	89052
68.0003	158.005	116.268	143.099	274.272	345.822	223.591	3708.64	3496.97	1535.33	20102.4	16948.2	11430	37044.6	41635.7	40067.6	66135.4	60924.2	63985.9	93401.6	95551.1	91091.2
70.0006	143.099	122.23	140.117	226.573	354.765	208.685	3437.35	3446.29	1463.78	19661.1	16495.1	11021.6	37050.6	40976.9	40133.2	66242.7	60894.4	64549.4	94692.5	97086.4	93297.3
72.0003	160.986	113.286	143.099	190.798	324.953	193.779	3318.1	3309.15	1439.93	19187.1	16271.5	10771.1	36737.6	40914.3	39548.9	65741.9	60805	64972.7	97035.7	98401.1	94185.7
74.0006	163.967	95.399	134.155	193.779	283.216	184.836	3198.85	3115.38	1377.32	18584.9	16185	10431.3	36394.7	40684.7	39298.4	64829.6	60122.3	64129	99221	99799.3	95601.8
76.0003	140.117	98.3803	95.399	146.08	250.423	163.967	3005.07	2999.11	1246.15	18444.8	15723	10055.6	36069.8	40461.1	38672.4	64430.1	60363.7	63771.3	99700.9	98639.6	96528.9
78.0003	140.117	98.3803	113.286	140.117	271.291	140.117	2894.76	2864.95	1207.39	17908.2	15260.9	9721.76	35798.5	39814.2	38362.3	63932.3	59141.4	64066.4	98660.5	99176.2	96162.2
80.0003	131.174	80.4929	95.399	166.948	277.253	134.155	2709.93	2748.68	1126.9	17341.8	15004.5	9042.04	35255.9	39235.8	37545.5	63854.8	58941.7	63052.8	100068	101910	98746.9
82.0003	137.136	71.5493	101.362	160.986	241.479	131.174	2548.94	2611.55	1034.48	16954.2	14605	8898.94	34331.7	38210.3	37435.2	62996.2	59272.6	62763.6	101597	103240	99596.6
84.0003	143.099	83.4741	65.5868	166.948	211.667	122.23	2408.83	2548.94	983.803	16557.7	14330.7	8624.67	33804.1	38028.4	36600.4	61830.5	57966.8	62176.3	103260	103836	100026
86.0003	125.211	83.4741	77.5117	149.061	202.723	116.268	2358.14	2507.21	912.253	16009.1	13904.4	8314.62	33398.6	37494.8	36153.2	62560.9	56637.2	61508.5	102873	105938	102059
88.0003	119.249	98.3803	65.5868	134.155	199.742	95.399	2232.93	2462.49	903.31	15529.2	13645	7977.74	33011.1	36800.2	35202.2	60918.2	56693.9	60912.3	104435	105151	102205
90.0003	110.305	83.4741	59.6244	152.042	178.873	83.4741	2161.38	2212.07	855.61	15117.8	13105.4	7697.51	32373.1	36457.3	34609	61660.6	55179.4	59463.4	103213	106391	102005
92.0003	89.4366	77.5117	59.6244	113.286	158.005	104.343	1982.51	2173.31	825.798	14724.2	12872.9	7470.94	31770.9	35491.4	33991.9	60873.5	54270.1	59126.5	105789	106263	105696
94.0003	113.286	74.5305	62.6056	140.117	152.042	89.4366	1851.34	2086.85	730.399	14303.9	12550.9	7163.87	30879.5	34501.7	33374.8	60330.9	53483.1	58900	107613	106647	106546
KO
Time (Hours)	4:1 (E:T)			2:1 (E:T)			1:1 (E:T)			1:2 (E:T)			1:4 (E:T)			1:8 (E:T)			A375 only
0.00027778	9736.66	11200.4	12008.4	12679.1	11421	11886.1	11874.2	12446.6	11430	11814.6	12008.4	10941.1	11930.8	11635.7	10574.4	12127.6	10267.3	12091.8	11039.5	10073.5	10485
2	10783.1	12521.1	13111.4	14417.2	12950.4	13612.2	13543.7	14050.5	12983.2	13233.6	13579.5	12008.4	12881.9	12908.7	11957.7	13469.1	11266	13835.8	12145.5	11331.6	11915.9
4	10243.5	11969.6	12646.3	14432.1	13296.2	13737.5	14277.1	14712.3	13925.3	14154.8	14602	12896.8	13931.2	13919.3	12846.1	14533.5	12375	15105.8	13001.1	12136.5	12953.4
6	9996.03	11164.7	12336.3	14786.9	13162.1	13749.4	15275.8	15246	14602	15079	15591.8	13800.1	14909.1	14751.1	13907.4	15767.7	13397.6	16301.3	14178.7	13385.7	13901.4
8	9235.82	10851.6	11668.5	14950.8	13004.1	13934.2	16033	15934.6	15105.8	16179.1	16590.5	14649.7	15889.9	16146.3	14813.7	17180.8	14527.5	17404.4	15550	14676.5	15368.2
10.0003	8341.45	9739.65	10368.7	14679.5	12321.4	13242.6	16840.9	16277.5	15511.3	17204.6	17577.3	15266.8	17076.4	17145	16050.9	18757.8	15851.1	18900.9	17210.6	16122.4	17231.5
12.0003	6615.33	7950.91	8779.69	13949.1	11567.1	11871.2	17177.8	16891.6	15621.6	18358.3	18492.5	15606.7	18537.2	18769.8	17148	20272.3	16826	20260.4	18898	17505.7	18611.8
14.0006	5226.08	6042.93	6901.52	12539	10386.6	10881.5	17297	16399.7	15302.6	19193.1	19363	15997.2	19127.5	20123.2	18307.7	21667.5	18274.9	21989.5	20650.9	19398.8	20165
16.0003	3851.74	4594.06	5202.23	10827.8	8726.03	9244.76	16602.4	15341.4	14107.1	19634.3	20120.2	15892.9	20111.3	20940.1	19214	23182	19437.5	23185	21998.4	21074.2	21700.3
18.0003	3058.73	3595.35	4063.4	9021.17	7384.48	7780.98	16185	14521.5	13224.7	19950.3	20150.1	15034.3	20871.5	21867.2	19914.5	24708.3	20361.7	24630.8	23864.7	22591.7	23289.3
20.0003	2325.35	2972.28	3034.88	7694.53	5825.3	6323.17	14986.6	13317.1	12291.6	19881.8	20170.9	14771.9	21309.8	22687.1	20764.2	25820.3	21452.9	25996.2	25894.9	24791.8	25110.8
22.0003	1997.42	2435.66	2465.47	6436.45	4817.65	5533.14	14142.9	11749	11018.6	20015.9	20242.5	14712.3	21923.9	23748.4	21411.1	27528.6	22857	27439.2	28536.2	27510.7	27859.5
24.0003	1654.58	1851.34	1940.77	5461.6	3896.45	4516.55	13698.7	10809.9	10127.2	20421.4	20531.7	14542.4	22907.7	24395.3	22481.4	29353.1	24174.7	29472.3	31177.6	30035.8	30420.4
26.0003	1523.4	1514.46	1532.35	4805.73	3356.85	3854.72	13099.5	10163	9355.07	20975.9	20755.2	14691.5	23769.3	25960.5	23298.2	31126.9	25808.4	31231.3	34051.5	32519.2	33157.1
28.0003	1272.98	1240.19	1362.42	4233.33	2799.36	3321.08	12357.2	9420.65	8800.56	21175.6	21107	14473.8	24478.8	27188.7	24276.1	33064.7	27543.5	33336	36761.4	35318.5	35741.8
30.0003	1159.69	1073.24	1103.05	3646.03	2405.84	2864.95	11862.3	8729.01	8347.42	21327.7	20990.8	14211.5	25265.8	27925.1	25253.9	34910.1	29302.4	34796.8	39557.8	37760.1	38040.4
32.0003	945.047	843.685	861.572	3064.69	2063	2465.47	11412.1	8189.41	7718.38	21834.5	21056.4	13829.9	26357	28804.5	26091.6	36549.8	30679.7	36973.1	41999.4	40702.6	41242.2
34.0003	807.911	781.08	724.436	2507.21	1696.31	2033.19	10759.2	7730.3	7071.45	21628.8	21023.6	13564.5	26616.3	29621.4	27045.6	38165.6	32701	38031.4	45687.2	44205.5	44321.8
36.0003	700.587	676.737	649.906	2125.61	1529.37	1714.2	10335.9	7035.68	6347.02	21581	21178.6	13150.2	27027.7	30632	28077.1	40061.6	34287	39876.8	48817.5	47079.4	47577.3
38.0003	629.037	590.282	611.15	1967.61	1186.53	1535.33	9802.25	6573.59	5947.53	21923.9	21193.5	13120.4	27826.7	31750	29144.4	41787.8	35670.3	41805.6	52433.7	50779.1	51205.4
40.0003	569.413	563.451	497.864	1615.82	1037.46	1425.02	9313.33	6087.65	5583.82	21992.5	21086.2	12738.8	28530.3	32689.1	30041.8	43692.8	36928.4	43352.9	56082.7	53927.3	54923
42.0003	432.277	435.258	488.92	1377.32	888.404	1225.28	8779.69	5712.02	5184.34	22475.4	21288.9	12598.6	29481.3	33616.2	31198.5	45287.7	38839.3	45550.1	58592.9	57057.6	57817.8
44.0003	450.164	411.408	450.164	1198.45	715.493	1111.99	8407.04	5208.19	4665.61	22621.5	21211.4	12243.9	30411.4	35065.1	32119.7	47502.8	40702.6	47309	62083.9	60220.6	61320.7
46.0003	384.577	396.502	381.596	1010.63	682.699	918.216	7944.95	4805.73	4433.07	22708	21253.1	12246.9	31115	35536.1	32990.2	49893.7	42312.4	48912.9	65244	63622.2	63729.5
48.0006	372.652	366.69	369.671	861.572	524.695	751.267	7515.65	4421.15	4084.27	22663.2	21178.6	11832.5	31678.4	36934.3	33810	51709.3	44113.1	50761.2	67739.3	66564.7	67134.1
50.0003	333.897	330.915	351.784	730.399	474.014	676.737	7220.51	3810	3759.32	22555.9	21119	11936.8	32856	37384.5	35050.2	53775.2	45362.2	52251.8	69444.5	68502.5	69709.9
52.0003	327.934	289.178	318.99	602.206	402.465	629.037	6859.79	3616.22	3559.58	22529.1	21440.9	11561.2	33398.6	37885.3	35652.4	55411.9	46599.4	54067.4	73442.4	71140.9	72589.7
54.0003	316.009	271.291	286.197	527.676	381.596	551.526	6302.3	3383.68	3368.78	22764.6	21202.4	11322.7	34057.4	38970.5	36460.3	57239.4	48573	55098.9	75445.7	74286	75028.4
56.0003	286.197	235.516	271.291	456.127	318.99	527.676	5965.42	3243.57	3177.98	22636.4	20940.1	11275	35166.5	39432.6	37122.2	58199.4	50042.8	56261.6	76629.3	76820.1	76685.9
58.0003	262.347	211.667	265.329	402.465	271.291	474.014	5691.15	3005.07	2984.2	22150.5	20445.2	11009.6	35330.4	40192.8	38451.8	59344.2	50540.6	57090.4	80600.3	77997.6	80311.1
60.0003	265.329	202.723	235.516	408.427	247.441	441.221	5452.65	2808.31	2799.36	21524.4	19816.2	10452.2	36546.8	41406.2	39036.1	59251.7	51196.5	57892.3	80722.5	81205.4	81843.4
62.0003	250.423	181.854	205.704	378.615	238.498	366.69	5127.7	2593.66	2578.76	21202.4	19330.2	10037.8	37205.6	42041.2	39548.9	58998.3	51384.3	57597.2	83360.9	84019.7	84624.9
64.0003	235.516	184.836	187.817	298.122	199.742	318.99	4826.6	2310.45	2376.03	20871.5	18984.4	9769.46	37760.1	42160.4	40368.7	59132.5	51038.5	57293.1	84669.6	85653.4	86380.8
66.0003	232.535	169.929	205.704	301.103	208.685	289.178	4567.23	2218.03	2235.91	20290.2	18140.7	9277.56	37870.4	41981.5	40306.1	59153.4	51491.6	57835.7	88098	87033.7	88342.5
68.0003	181.854	184.836	187.817	301.103	190.798	298.122	4221.41	2045.12	2152.44	19705.9	17717.4	8797.58	37375.6	41367.4	39674.1	59716.8	51414.1	57811.8	89693	89066.9	90533.7
70.0006	208.685	152.042	178.873	292.159	166.948	286.197	3914.34	1907.98	1896.06	19070.9	17231.5	8386.17	36919.4	41227.3	39456.4	59409.8	50370.7	57397.4	92417.8	90757.3	92578.8
72.0003	169.929	158.005	175.892	238.498	163.967	265.329	3795.09	1732.09	1863.26	18686.3	16706.8	8091.03	36934.3	40720.5	39522	58712.1	49932.4	56848.9	92939.5	92513.2	92271.7
74.0006	178.873	152.042	137.136	220.61	160.986	178.873	3517.84	1711.22	1618.8	17958.9	16164.2	7545.47	36466.3	40240.5	38806.5	58133.8	49544.9	57087.4	93643.1	93690.8	95637.5
76.0003	163.967	134.155	155.023	229.554	137.136	202.723	3249.53	1523.4	1374.34	17675.7	15869	7211.57	36069.8	39536.9	38272.9	57245.4	48719.1	55719	95592.8	97005.9	95425.9
78.0003	140.117	134.155	152.042	211.667	169.929	172.911	3076.62	1535.33	1278.94	17082.4	15216.1	7077.42	35661.3	39504.1	37482.9	56929.4	48844.3	55012.4	98281.9	98129.8	97089.4
80.0003	107.324	149.061	128.192	169.929	143.099	196.761	2856.01	1347.51	1225.28	16441.4	14706.4	6752.46	35229.1	38457.7	36952.2	57215.6	48468.7	55373.2	98356.4	97864.5	99614.5
82.0003	125.211	125.211	146.08	160.986	131.174	160.986	2680.12	1305.77	1088.14	15982.3	14417.2	6355.96	34770	37915.2	36964.1	56696.8	47714.4	54967.7	100619	99498.2	100014
84.0003	122.23	140.117	128.192	149.061	140.117	146.08	2519.13	1225.28	1010.63	15717	13838.8	6245.65	33938.2	37423.2	36302.3	54970.7	46885.6	54070.4	98484.6	100574	99307.4
86.0003	116.268	107.324	107.324	149.061	101.362	131.174	2319.39	1079.2	903.31	15055.2	13496	5783.57	33401.6	37220.5	36081.7	55110.8	46334.1	53474.1	100187	101209	103493
88.0003	128.192	119.249	107.324	137.136	116.268	113.286	2256.78	1037.46	855.61	14625.9	12902.7	5556.99	32900.7	35956.5	35285.7	54562.3	45931.7	52708	100226	101573	103410
90.0003	95.399	101.362	80.4929	134.155	89.4366	101.362	2122.63	930.141	822.817	14008.8	12550.9	5145.59	32289.6	36016.1	34465.9	53104.5	45144.6	51891.1	101689	102649	103586
92.0003	101.362	107.324	86.4554	119.249	95.399	101.362	2048.1	888.404	751.267	13612.2	12291.6	4936.9	31875.2	34928	33658	52526.1	44766	50761.2	103744	101678	104474
94.0003	107.324	125.211	77.5117	107.324	80.4929	98.3803	1982.51	855.61	760.211	13156.1	11939.8	4740.14	31246.2	34382.4	33145.2	51807.6	44014.7	50305.1	103487	100878	107786
