# Supplementary material for: Generation of T cells with reduced off-target cross-reactivities by engineering co-signalling receptors
Source: Nat Biomed Eng. 2026 Jan 2;10(4):753–64. doi: 10.1038/s41551-025-01563-w (PMC7618719; doi:10.1038/s41551-025-01563-w)
Supplement: Supplementary file 11 — Statistical source data. [file 41551_2025_1563_MOESM11_ESM.xlsx]

## Sheet: Panel B
Panel B
Cytotoxic
Peptide (µM)	9V	6V	3Y	6T	4D	4A	5Y
100	83.5	79.3	77.2	78.3	79	73.9	46.7
12.5	81.6	78.8	79.1	78.6	78.4	75.4	37.2
1.5625	80.2	79.9	79.7	78.7	76.2	73	25.9
0.195313	78	78	77.8	77.9	74.4	53.5	10.5
0.024414	69.1	67.8	63.8	65.2	71.2	41.4	3.76
0.003052	49	52.8	35.4	45.3	48.9	11.2	1.21
0.000381	20.2	21.4	12.4	14.1	13.4	1.87	1.09
4.77e-05	8.5	4.17	3.07	2.98	2.62	0.99	0.89
5.96e-06	1.51	1.54	1.29	1.35	1.1	0.93	0.87
7.45e-07	1.31	1.15	1.04	1.18	0.97	1.04	1.05
9.31e-08	1.12	1.1	1.6	1.16	1.13	1.19	0.81
0	1.11	0.71	0.93	0.79	1.24	1.12	0.86
Helper
Peptide (µM)	9V	6V	3Y	6T	4D	4A	5Y
100	75.9	75.9	52.1	60.7	37.5	5.38	5.71
12.5	76.7	75.9	50.9	54.7	29.7	4.06	3.06
1.5625	74.3	73.5	39	45.9	20.9	3.42	1.5
0.195313	70.9	69	19.1	31.5	9.09	3.63	1.29
0.024414	63.5	53.8	4.59	16.3	1.97	5.46	2.9
0.003052	45.5	30.6	2.47	2.89	1.02	3.62	1.89
0.000381	25.2	7.93	1.3	2.72	0.92	1.56	1.01
4.77e-05	5.5	3.12	1.62	0.76	1.15	2.31	0.54
5.96e-06	1.89	1.43	0.71	2.64	1.28	1.46	1.12
7.45e-07	0.48	4.39	1.8	0.91	1.24	1.11	0.56
9.31e-08	0.32	1.49	3.59	0.97	1.14	2.44	1.24
0	0.88	0.82	1.77	0.72	1.81	1.33	0.31

## Sheet: Panel C
Panel C
	Affinity (µM)		Cytotoxic T cells			Helper T cells			Cytotoxic T cells CD8 KO
9V	1.24003		5.25385e-05	5.98673e-05	0.000260358	0.000112905	0.000777518	0.000687941	8.44774e-05	0.000111408	0.000346108
6V	3.538		8.75455e-05	0.000108469	0.000491406	0.000376853	0.0027249	0.00339971	0.000317067	0.000552095	0.00136293
3Y	10.3503		0.000238972	8.45644e-05	0.000518906	0.059293	0.701365	0.41943	0.00899671	0.00784614	0.0151896
6T	27.6281		0.000154555	4.45273e-05	0.000648402	0.015528	0.144279	0.174895	0.00312929	0.00337112	0.00891599
4D	41.77		0.000415241	0.000624177	0.0010652	0.323421	2.61875	0.697106	0.0119559	0.0195591	0.0157808
4A	62.3188		0.00754961	0.0121978	0.0206716				0.949251	0.936192	1.24622
5Y	157.667		0.15473	0.0261331	0.866748				53.6587	25.3367

## Sheet: Panel E
Panel E
Cytotoxic T cells			Cytotoxic T cells CD8 KO			Helper T cells
Mean	Upper Limit	Lower Limit	Mean	Upper Limit	Lower Limit	Mean	Upper Limit	Lower Limit
4.03	8.039	2.008	21.71	39.52	12.29	51.9	95.1	28.76

## Sheet: Panel H
Panel H
	Helper T cell								Helper T cell CD4 KO
Peptide (µM)	9V	6V	3Y	6T	4D	4A	5Y		9V	6V KO	3Y KO	6T KO	4D KO	4A KO	5Y KO
100	88.8	88.5	71.7	75.3	42.6	5.71	14.1		84.6	83.9	75.4	77	60.8	6.58	22.3
12.5	88.9	87.4	52.5	59.8	25.7	12.4			84.2	83.1	66	71.9	46.7	3.74	7.09
1.5625	85.7	85.4	33.6	48.3	17.9	2.9	1.79		82.9	81.9	51.9	66	31.5	2.69	2.14
0.195313	80.7	80.9	21.5	39.2	16.6	3.3	4.08		81.7	81.2	41.3	56.8	22.9	3.39	2.15
0.024414	78.2	71.5	7.82	20.7	5.31	1.61	3.26		77.4	76.7	17.6	34.2	9.93	2.84	3.93
0.003052	58.5	41.4	1.73	5.93	1.97	2.6	0.64		62.4	49.3	2.63	6.9	2.22	0.52	1.2
0.000381	29.5	12.3	1.21	1.07	1.14	2.94	0.47		30	12.7	1.85	2.35	1.3	0.83	0.53
4.77e-05	4.97	2.54	1.66	0.67	1.63	0.7	1.38		5.97	1.34	0.99	1.07	1.86	0.95	0.74
5.96e-06	1.07	0.71	1.56	1.07	1.06	1.84	0.52		1.1	1.45	1.93	2.4	1.73	1.6	1.55
7.45e-07	1.16	1.57	1.83	1.03	0.3	0.25	0.43		0.71	1.24	1.55	1.91	0.59	0.63	0.39
9.31e-08	1.16	1.92	1.71	1.25	0.21	1.28	1.33		1.35	2.39	1.73	1.74	0.6	0.59	1.89
0	1.84	2.05	0.9	0.25	0.5	0.56	0.64		0.89	1.13	0.99	1.86	1.26	1.49	0.31

## Sheet: Panel I
Panel I
	Affinity (µM)	CD4 KO / WT
9V	1.24003		0.798537	1.64013	0.521584	1.05486
6V	3.538	1.14005	0.739774	1.1458	0.378903	0.824809
3Y	10.3503	0.217636	0.106282	0.106573	0.327475	0.173519
6T	27.6281	0.347206	0.302828	0.642861	0.285843	0.207961
4D	41.77	0.089083	0.07611	0.320852	0.136692	0.14466
