# Supplementary material for: Generation of T cells with reduced off-target cross-reactivities by engineering co-signalling receptors
Source: Nat Biomed Eng. 2026 Jan 2;10(4):753–64. doi: 10.1038/s41551-025-01563-w (PMC7618719; doi:10.1038/s41551-025-01563-w)
Supplement: Supplementary file 12 — Statistical source data. [file 41551_2025_1563_MOESM12_ESM.xlsx]

## Sheet: Panel B
Panel B
	WT								CD4 Expression								CD8→CD4 switch
Peptide (µM)	9V	6V	3Y	6T	4D	4A	5Y		9V	6V	3Y	6T	4D	4A	5Y		9V	6V	3Y	6T	4D	4A	5Y
100	3206994	3489294	3056043	3051859	3002008	2662368	1658574		4478801	3774510	3922827	4017937	4172078	3202842	867044		4406541	3968622	3384017	2801684	2461030	875049	45362.5
12.5	4252379	3929643	3329427	3331695	3341158	2996045	1949252		4468673	4047843	3864523	3980997	3317808	2956675	650926		4784051	4288147	3504556	3133156	2431035	785461	41220.8
1.5625	4298896	4241732	3625453	3426577	3051566	3113158	1597294		4793686	4203634	3824174	4108190	3378899	2501329	538881		4892739	4114605	3142171	3039963	2273377	610408	36055.8
0.195313	3989192	4080955	3517783	3556156	3207727	2694925	1187839		4483201	3899354	3419820	3815020	3115148	2131319	357079		4456554	3844331	1906363	2470951	1484065	281761	6664.34
0.024414	3922506	3587305	3303441	2989973	2553760	2115103	506664		4244823	3805828	2968349	3458298	2639881	1394993	96096.7		4177422	3100179	808723	1253815	616558	104867	0
0.003052	3691093	3327012	2802037	2774281	2652699	1299009	187633		3666035	3127195	1853852	2366232	1731699	510875	0		3060779	1861828	380831	388549	218125	48266.6	30725.2
0.000381	3068743	2620280	1907350	1959938	2009046	577476	0		2742771	2200142	744967	1110157	830618	134183	0		1722501	668500	136694	179983	158407	34126.3	856.183
4.77e-05	1346612	1368179	716704	1020483	842187	66177.9	0		1135300	887108	252289	404424	246447	16955.5	0		526190	201227	76790.7	135622	55010.2	14918.5	0
5.96e-06	478595	490552	275798	282505	183253	0	0		363655	251735	67193.1	112257	47061.8	0	0		132280	76936.9	43013.9	84167.8	40558.1	0	0
7.45e-07	120174	128269	60791	0	0	0	0		106874	57943.6	193.633	108048	14998.6	0	0		10192.1	66207.5	5699.56	31280.7	0	9568.4	0
9.31e-08	69081.6	87647.4	55306.3	0	30551.9	0	0		30805.9	0	0	0	4050.01	0	0		18543.7	11254.3	0	0	0	0	0
0	0	69032.7	63147.2	0	6921.85	0	0		20086.3	0	0	32209.1	38432.7	0	0		28815.2	38794.2	0	50478.7	0	0	0

## Sheet: Panel C
Panel C
	Affinity (µM)	CD4 Expression				CD8→CD4 switch				CD8 KO
9V	1.24003	1.9064	1.77806	4.57336		7.87538	10.8474	8.30707		1.30303	0.680383	0.821194	0.895334
6V	3.538	3.22705	3.51161	5.20667		47.0373	58.0708	77.9805		2.34624	4.53151	2.2387	3.15704
3Y	10.3503	10.9562	10.663	10.4737		646.509	2064.71	1168.28		11.3163	105.851	13.1882	17.9836
6T	27.6281	6.26749	8.5133	8.56917		341.454	809.232	902.684		20.7006	50.9258	24.5716	14.7639
4D	41.77	13.3931	14.7245	10.1061		1308.03	5352.62	2497.31		13.4458	140.128	19.9988	17.7213
4A	62.3188	9.24524	9.99181	13.1825		7179.31				63.7818	340.526	15.1832	33.1336
5Y	157.667	203.969								34.8911	156.622	106.322	20.497
