# Supplementary material for: Generation of T cells with reduced off-target cross-reactivities by engineering co-signalling receptors
Source: Nat Biomed Eng. 2026 Jan 2;10(4):753–64. doi: 10.1038/s41551-025-01563-w (PMC7618719; doi:10.1038/s41551-025-01563-w)
Supplement: Supplementary file 13 — Statistical source data. [file 41551_2025_1563_MOESM13_ESM.xlsx]

## Sheet: Panel B
Panel B
WT	CD8 KO	CD8→CD4 Switch	Untransduced
100	67.693	31.9005	16.5719
100	67.9284	35.7333	20.1479
100	60.3757	25.6453	11.0059
