# Supplementary material for: Generation of T cells with reduced off-target cross-reactivities by engineering co-signalling receptors
Source: Nat Biomed Eng. 2026 Jan 2;10(4):753–64. doi: 10.1038/s41551-025-01563-w (PMC7618719; doi:10.1038/s41551-025-01563-w)
Supplement: Supplementary file 14 — Statistical source data. [file 41551_2025_1563_MOESM14_ESM.xlsx]

## Sheet: Panel A
Panel A
WT
	A	D	E	F	G	H	I	K	L	M	N	P	Q	R	S	T	V	W	Y
1	1131323	777499	959808	1172199	1273630	1243780	1166520	1175827	1100588	936451	1050656	811430	1300761	1291026	1287119	1185075	1171291	1022512	968722
2	1027379	443888	579612	974844	565943	809702	1086125	518775	1287119	951908	539007	671404	1108049	517495	410422	774138	1003465	548140	671436
3	1248715	1174651	1078838	1189054	1186933	1194642	1207396	1107774	1287119	974422	1005951	986734	1312299	947591	1237307	1171251	1132541	1113970	521736
4	1027761	1174058	1104880	550988	1032053	880529	601974	1032254	1.07634e+06	1287119	773539	789198	1278770	562915	1077779	1162406	1052286	553858	319480
5	666550	448973	472170	540625	417123	378769	404459	621704	418198	353964	344135	370819	329266	414116	405220	401718	371154	1287119	748118
6	1098829	554797	813189	1154731	1109945	1084587	1287119	546424	951667	1033038	994654	983478	1035547	492761	1070240	1223543	1130425	1093405	1006532
7	1150781	1185386	1091382	481527	848668	1068637	771409	384418	382629	762845	883293	839160	907038	431735	1002899	1287119	553766	751336	360073
8	979980	476693	347060	424078	861794	897223	525449	324817	423575	324275	294907	284836	1287119	735498	715784	487508	583409	360447	274667
9	708122	387408	261045	255964	282186	251086	772954	361490	594501	549617	316930	271196	338891	294553	531411	621624	1287119	291517	227182
CD8 KO
	A	D	E	F	G	H	I	K	L	M	N	P	Q	R	S	T	V	W	Y
1	1076418	449974	724900	702957	1039143	1007837	1074706	1177257	1038182	752621	1011192	702286	1246600	1175300	1259335	1221816	1149144	742100	843525
2	864746	333432	271060	350497	277319	335455	998283	434020	1259335	939506	408653	334243	939285	363173	293328	797463	1023410	418829	259122
3	1223265	1060225	733883	830465	1034316	1032574	1132611	986135	1259335	942471	991263	905767	1208526	511225	974773	985538	1105465	943759	358951
4	246063	574037	590041	287184	248867	250560	245592	929462	1.05662e+06	1259335	256959	388593	1262395	407851	295711	935649	416647	244246	217948
5	216439	210080	213846	230460	204281	195689	201147	255547	234326	221928	207486	221076	208495	222281	217746	238540	220695	1259335	233672
6	465337	269117	220435	771548	387362	300644	1259335	227456	881200	997662	608187	536271	271110	243287	959725	1117028	1115897	991749	867884
7	936712	1050120	537133	259253	405308	459839	256278	208327	193355	268897	697069	603160	189236	208596	888618	1259335	206011	387916	228794
8	239594	207847	189199	217551	282747	222088	294715	225342	245723	194076	174147	204952	1259335	166847	159788	215656	303013	206183	170078
9	686242	320222	175350	161323	195124	182430	775064	313182	410063	247256	193609	181339	186015	185177	432038	597330	1259335	201790	148739
CD8→CD4 switch
	A	D	E	F	G	H	I	K	L	M	N	P	Q	R	S	T	V	W	Y
1	1147408	433752	691728	540161	974473	854498	991380	1055166	905931	556222	866425	553696	1292840	1101884	1178220	1095454	1068788	654656	631452
2	886824	366004	251112	303746	269413	294742	933735	395814	1178220	888260	382462	271389	723261	315216	278618	669665	896009	373546	233904
3	1244885	1098623	711649	647466	981470	883962	1082888	910870	1178220	953737	934152	748884	1078518	410730	773637	570488	935393	693556	295958
4	237821	366279	447878	290332	248871	246702	252079	742753	1.0147e+06	1178220	249390	325826	1212669	367439	233551	593137	278809	219349	203250
5	217930	206809	207746	231384	212593	217818	221383	247679	234236	225874	213225	218032	189624	199384	203624	213424	211719	1178220	204926
6	284395	223165	216240	664067	339595	250490	1178220	213775	775649	896204	429342	325744	206147	199687	669130	853476	958033	788373	670311
7	622748	960174	378745	219875	258791	258944	193314	245174	200036	207532	492151	358620	198950	198991	777594	1178220	205370	269877	192945
8	166691	202266	181805	180746	177487	163147	193986	180563	200402	170338	152076	161426	1178220	162271	146909	177421	229241	174696	159445
9	700056	316236	154237	176654	188231	171456	766592	316094	287853	201020	184608	174999	168358	172082	356175	520778	1178220	170094	162776

## Sheet: Panel B
Panel B
	A	D	E	F	G	H	I	K	L	M	N	P	Q	R	S	T	V	W	Y
1	2.606	18.846		57.473	3.478	21.339	2.787	1.444	3.7		0.409		0.309	0.226	0.701	1.046	0.91	11.631	3.993
2							5.397		0.701	6.684			2.241				50.287	33.447	18.095
3	0.596			13.441		17.216	6.639		0.701	2.885	3.951		0.688		1.82	6.228	2.657	9.861	15.39
4	431.199	55.894	335.407	248.389	111.398	161.301	85.441	22.035	2.392	0.701	26.905	241.083	0.927	604.902	48.243	2.985	30.833	146.053	208.894
5	450.833	1779.52	406.72	730.463	658.784	1436.12	220.473	654.509	815.925	670.428	758.195		154.879	4576.09	289.89	584.582	1048.03	0.701	243.945
6	46.1	226.549	971.245	16.258	118.893	61.979	0.701	476.51	5.596	16.572	40.021	41.366	38.707	389.248	12.323	15.427	1.796	9.808	12.347
7	15.201	6.163	85.179	408.909	65.685	45.044	168.64	259.139	321.614	127.392	20.053	83.799	58.27	738.23	1.199	0.701	196.983	1497.22	1190.9
8	126.651	440.519	1758.59	961.039	45.631	99.112	267.092	305.156	357.078	536.124			0.701	109.572	122.849	420.7	330.714	677.351	939.924
9	6.31			1773.14			51.817		3.39				4607.45				0.701	88.229

## Sheet: Panel C
Panel C
Affinity (µM)	WT	CD8 KO	CD8→CD4 switch
2.606	1131323	1076418	1147408
18.846	777499	449974	433752
	959808	724900	691728
57.473	1172199	702957	540161
3.478	1273630	1039143	974473
21.339	1243780	1007837	854498
2.787	1166520	1074706	991380
1.444	1175827	1177257	1055166
3.7	1100588	1038182	905931
	936451	752621	556222
0.409	1050656	1011192	866425
	811430	702286	553696
	1027379	864746	886824
	443888	333432	366004
	579612	271060	251112
	974844	350497	303746
	565943	277319	269413
	809702	335455	294742
5.397	1086125	998283	933735
	518775	434020	395814
	380870	313302	287766
6.684	951908	939506	888260
	539007	408653	382462
	671404	334243	271389
0.596	1248715	1223265	1244885
	1174651	1060225	1098623
	1078838	733883	711649
13.441	1189054	830465	647466
	1186933	1034316	981470
17.216	1194642	1032574	883962
6.639	1207396	1132611	1082888
	1107774	986135	910870
	526032	416935	393533
2.885	974422	942471	953737
3.951	1005951	991263	934152
	986734	905767	748884
431.199	1027761	246063	237821
55.894	1174058	574037	366279
335.407	1104880	590041	447878
248.389	550988	287184	290332
111.398	1032053	248867	248871
161.301	880529	250560	246702
85.441	601974	245592	252079
22.035	1032254	929462	742753
2.392	1076336	1056619	1014702
	506574	408403	385080
26.905	773539	256959	249390
241.083	789198	388593	325826
450.833	666550	216439	217930
1779.52	448973	210080	206809
406.72	472170	213846	207746
730.463	540625	230460	231384
658.784	417123	204281	212593
1436.12	378769	195689	217818
220.473	404459	201147	221383
654.509	621704	255547	247679
815.925	418198	234326	234236
670.428	353964	221928	225874
758.195	344135	207486	213225
	370819	221076	218032
46.1	1098829	465337	284395
226.549	554797	269117	223165
971.245	813189	220435	216240
16.258	1154731	771548	664067
118.893	1109945	387362	339595
61.979	1084587	300644	250490
	509750	215338	207430
476.51	546424	227456	213775
5.596	951667	881200	775649
16.572	1033038	997662	896204
40.021	994654	608187	429342
41.366	983478	536271	325744
15.201	1150781	936712	622748
6.163	1185386	1050120	960174
85.179	1091382	537133	378745
408.909	481527	259253	219875
65.685	848668	405308	258791
45.044	1068637	459839	258944
168.64	771409	256278	193314
259.139	384418	208327	245174
321.614	382629	193355	200036
127.392	762845	268897	207532
20.053	883293	697069	492151
83.799	839160	603160	358620
126.651	979980	239594	166691
440.519	476693	207847	202266
1758.59	347060	189199	181805
961.039	424078	217551	180746
45.631	861794	282747	177487
99.112	897223	222088	163147
267.092	525449	294715	193986
305.156	324817	225342	180563
357.078	423575	245723	200402
536.124	324275	194076	170338
	294907	174147	152076
	284836	204952	161426
0.309	1300761	1246600	1292840
0.226	1291026	1175300	1101884
0.701	1287119	1259335	1178220
1.046	1185075	1221816	1095454
0.91	1171291	1149144	1068788
11.631	1022512	742100	654656
3.993	968722	843525	631452
	371063	349125	295605
	265650	207890	206177
6.31	708122	686242	700056
	387408	320222	316236
	261045	175350	154237
2.241	1108049	939285	723261
	517495	363173	315216
	410422	293328	278618
	774138	797463	669665
50.287	1003465	1023410	896009
33.447	548140	418829	373546
18.095	671436	259122	233904
	281184	183419	179723
	249912	190499	187050
1773.14	255964	161323	176654
	282186	195124	188231
	251086	182430	171456
0.688	1312299	1208526	1078518
	947591	511225	410730
1.82	1237307	974773	773637
6.228	1171251	985538	570488
2.657	1132541	1105465	935393
9.861	1113970	943759	693556
15.39	521736	358951	295958
	248708	197750	195085
	256045	198497	191602
51.817	772954	775064	766592
	361490	313182	316094
3.39	594501	410063	287853
0.927	1278770	1262395	1212669
604.902	562915	407851	367439
48.243	1077779	295711	233551
2.985	1162406	935649	593137
30.833	1052286	416647	278809
146.053	553858	244246	219349
208.894	319480	217948	203250
	222992	180168	181116
	265417	198538	188968
	549617	247256	201020
	316930	193609	184608
	271196	181339	174999
154.879	329266	208495	189624
4576.09	414116	222281	199384
289.89	405220	217746	203624
584.582	401718	238540	213424
1048.03	371154	220695	211719
	333497	228158	208782
243.945	748118	233672	204926
	336077	184611	172950
	262765	183854	171527
4607.45	338891	186015	168358
	294553	185177	172082
	531411	432038	356175
38.707	1035547	271110	206147
389.248	492761	243287	199687
12.323	1070240	959725	669130
15.427	1223543	1117028	853476
1.796	1130425	1115897	958033
9.808	1093405	991749	788373
12.347	1006532	867884	670311
	372531	306810	255584
	277784	199840	170820
	621624	597330	520778
	331543	258365	221216
88.229	291517	201790	170094
58.27	907038	189236	198950
738.23	431735	208596	198991
1.199	1002899	888618	777594
	467602	346893	316397
196.983	553766	206011	205370
1497.22	751336	387916	269877
1190.9	360073	228794	192945
	187399	159000	157749
	218752	155566	156397
	227182	148739	162776
	210139	151739	143265
	208480	154162	141408
	286690	161161	149796
109.572	735498	166847	162271
122.849	715784	159788	146909
420.7	487508	215656	177421
330.714	583409	303013	229241
677.351	360447	206183	174696
939.924	274667	170078	159445
	168626	156152	145012
	218377	129218	125562
	215685	134661	147282
	210230	130945	137997
	210443	135610	135867

## Sheet: Panel D
Panel D
0.1 (µM)
WT				CD8 KO				CD8→CD4 switch
94.4	89.48	79.58	129.3	20.15	25.09	27.52	20.72	12.78	18.12	21.61	12.54
1 (µM)
WT			CD8 KO			CD8→CD4 switch
51.61	48.18	93.55	23.56	9.498	33.36	5.972	5.089	15.92
