# Supplementary material for: Generation of T cells with reduced off-target cross-reactivities by engineering co-signalling receptors
Source: Nat Biomed Eng. 2026 Jan 2;10(4):753–64. doi: 10.1038/s41551-025-01563-w (PMC7618719; doi:10.1038/s41551-025-01563-w)
Supplement: Supplementary file 15 — Statistical source data. [file 41551_2025_1563_MOESM15_ESM.xlsx]

## Sheet: Panel A
Panel A
	WT								CD8 KO								Co-receptor switch
Peptide (µM)	9V	MK167	FBX041	FGRL1	SH3TC2	DNAH10			9V	MK167	FBX041	FGRL1	SH3TC2	DNAH10			9V	MK167	FBX041	FGRL1	SH3TC2	DNAH10
100	1760298	1553737	1360584	1826193	1642709	208114			2138730	2166167	834149	1438964	1175318	136699			2108472	1793261	249258	528548	575207	17340.8
12.5	1884883	1625080	1244377	1602321	1436848	102659			2056951	1981753	589741	862496	877203	75381.3			1937894	1728873	186837	272145	366449	28285.4
1.5625	1994704	1700899	1247997	1330866	1277279	61898.1			2019384	1964169	420512	466627	608455	47438.5			1994734	1628254	162520	156798	179440	13237.7
0.195313	1792318	1582227	840087	999083	939447	48335.3			1761860	1593798	228598	148262	212163	35921.2			1846450	1263128	119202	74642.5	56988	7092.52
0.024414	1742115	1579098	354812	364927	522167	20291.1			1761446	1187056	130587	66290.7	49460.7	12537.5			1683786	661973	97143.4	46937.4	9765.16	0
0.003052	1499677	1162655	148532	130094	143875	18117			1478314	405364	77899.8	37640.1	21839.5	432.013			1309899	193791	52038	32313.2	0	0
0.000381	1253792	449323	72431.7	79818	56103.6	2507.57			1113632	144218	47842.9	32814.4	31628.7	0			790392	84693.1	17660.7	19241.7	0	0
4.77e-05	497871	137526	44778.6	34636.1	22647	0			400208	66777.9	29119.4	23006.9	19265.8	4439.6			259007	44509.4	12588.4	17971.3	0	0
5.96e-06	142083	57095.2	12450	9812	0	0			110016	30875	15010.1	8814.86	4568.29	0			129808	30064	10423.9	14395.2	0	0
7.45e-07	37801.7	16698	8092.78	5236.51	0	0			20984.7	9531.82	12068.7	6967.32	0	0			35842.2	18046.6	2660.09	5135.1	0	0
9.31e-08	16834.4	0	0	0	0	0			8447.19	0	0	0	0	0			7864.21	4090.51	0	0	0	0
0	0	1961.79	0	4654.34	1870.82	7437.84			4099.51	3805.37	0	294.138	0	1360.37			0	0	36086.9	4664.57	0	0

## Sheet: Panel B
Panel B
	Affinity (µM)	CD8 KO			Co-receptor switch
9V	1.24003	1.74497	0.70994	1.09764	2.14289	6.98479	3.12932
MK167	10.3136	22.8083	10.6794	6.2472	55.1871	99.2006	46.6136
FBX041	141.35	53.1146	131.425	150.668
FGRL1	237.775	63.1467	81.973	30.2646	680.236		2060.84
SH3TC2	288.48	58.4922	81.0442	16.8397	854.637	2033.2	661.458
DNAH10	412.425

## Sheet: Panel C
Panel C
9V
WT			CD8 KO			CD8→CD4 switch
1.75862e-05	3.50932e-05	3.68027e-05	3.06873e-05	2.49141e-05	4.0396e-05	3.76852e-05	0.000245119	0.000115167
SH3TC2
WT			CD8 KO			CD8→CD4 switch
0.00898476	0.0111396	0.0580066	0.525539	0.902799	0.976812	7.67871	22.6489	38.3689
