# Supplementary material for: Generation of T cells with reduced off-target cross-reactivities by engineering co-signalling receptors
Source: Nat Biomed Eng. 2026 Jan 2;10(4):753–64. doi: 10.1038/s41551-025-01563-w (PMC7618719; doi:10.1038/s41551-025-01563-w)
Supplement: Supplementary file 16 — Statistical source data. [file 41551_2025_1563_MOESM16_ESM.xlsx]

## Sheet: Panel A
Panel A
9V			6V			3Y			6T			4D			4A			5Y
[TCR] (μM)	RU		[TCR] (μM)	RU		[TCR] (μM)	RU		[TCR] (μM)	RU		[TCR] (μM)	RU		[TCR] (μM)	RU		[TCR] (μM)	RU
0.13	40.884		0.13	18.134		2.13	62.812		2.13	12.556		2.13	18.872		2.13	9.518		0.63	2.104
0.26	69.368		0.26	32.314		3.19	82.818		3.19	16.978		3.19	25.098		3.19	13.63		1.27	3.732
0.52	111.482		0.52	56.336		4.79	102.998		4.79	22.718		4.79	34.392		4.79	18.926		2.54	6.324
1.05	163.23		1.05	90.624		7.18	119.65		7.18	30.052		7.18	46.594		7.18	26.11		5.07	11.29
2.09	219.958		2.09	137.728		10.77	140.302		10.77	43.392		10.77	66.554		10.77	39.686		10.15	19.752
4.18	277.444		4.18	195.222		16.15	162.114		16.15	53.636		16.15	86.058		16.15	51.774		20.3	33.466
8.36	326.624		8.36	258.172		24.23	184.064		24.23	64.73		24.23	108.88		24.23	66.844		40.59	55.21
16.73	368.988		16.73	321.122		36.34	220.858		36.34	76.276		36.34	135.526		36.34	85.228		81.18	88.584
0.13	38.386		0.13	16.814		2.13	63.04		2.13	14.684		2.13	20.792		2.13	11.71		0.63	2.454

## Sheet: Panel B
Panel B
BBM.1	3A	9V	6V
219.758	92.08
416.659	165.4
889.557	414.8
195.676		117.2
759.738		431.9
967.395		534.8
515.838		263
631.443			276.8
786.705	324.9
622.939	281.3
702.94
660.514		289.6

## Sheet: Panel C
Panel C
NYE 9V				NYE 6V			NYE 3Y					NYE 6T												NYE 4D								NYE 4A									NYE 5Y
1.425	1.297	0.9981		3.648	3.428		11.75	8.131	10.13	11.39		22.81	27.32	30.06	31.8	22.72	30.43	32.35	20.61	31.2	32.22	22.39		38.29	44.82	46.45	34.21	44.44	45.64	38.59		49.35	65.02	73.77	77.06	47.69	60.82	60.94	63.9		132.6	160.4	180
