# Supplementary material for: Generation of T cells with reduced off-target cross-reactivities by engineering co-signalling receptors
Source: Nat Biomed Eng. 2026 Jan 2;10(4):753–64. doi: 10.1038/s41551-025-01563-w (PMC7618719; doi:10.1038/s41551-025-01563-w)
Supplement: Supplementary file 17 — Statistical source data. [file 41551_2025_1563_MOESM17_ESM.xlsx]

## Sheet: Panel B
Panel B
CD2
[Peptide] (μM)	9V	6V	3Y	6T	4D	4A	5Y		9V KO	6V KO	3Y KO	6T KO	4D KO	4A KO	5Y KO
100	82.9367	81.7734	100.258	76.6112	89.3746	86.689	56.0354		86.9934	118.915	100.691	84.7652	88.9436	81.6196	64.828
12.5	96.6241	83.5163	103.777	80.9528	81.6905	86.3694	51.6543		97.2978	95.7508	98.6322	90.0897	100.393	79.7333	51.6833
1.5625	100	94.7777	103.389	93.4815	83.7013	82.2098	41.1902		100	99.0643	98.3014	94.014	92.1822	74.4511	27.3885
0.195313	95.0243	90.7711	98.024	76.9739	83.2512	69.5094	31.2926		96.8534	113.863	100.337	89.7581	93.0572	54.5928	15.7509
0.024414	91.9068	78.1352	85.6318	79.4576	73.839	46.051	14.89		92.2555	108.125	85.0619	80.1386	75.1909	22.7492	8.67624
0.003052	81.3948	81.8132	78.4865	73.9111	63.1092	18.2452	5.50205		72.3259	85.9625	61.8057	58.5679	38.2852	8.46838	4.94611
0.000381	68.6546	58.4903	54.2616	49.6305	26.01	5.89356	1.70105		48.5068	39.0997	25.5891	23.3669	13.6427	3.91598	2.74431
4.77e-05	32.9214	23.7968	22.4947	22.1457	9.8672	2.5071	0.283391		16.9253	13.0403	9.71557	9.73089	6.02137	2.56347	1.33496
5.96e-06	10.6179	8.67561	7.06581	5.07046	2.79876	1.02756	-1.06782		4.42171	5.49781	3.94357	5.3585	3.68945	1.72756	1.04768
7.45e-07	3.36624	3.07301	2.66075	1.97021	0.684922	-0.0757699	-0.18213		1.60161	3.30437	2.09759	10.0173	2.46567	0.567306	0.565636
9.31e-08	1.53299	1.54565	1.55672	1.2895	0.050806	0.373753	-0.619347		1.38065	2.56152	1.14019	11.7998	1.39765	0.704118	0.500156
0	0	0.652926	2.11366	-0.592452	-0.700743	0.734322	-0.0128334		0	1.79109	-0.0741207	5.38775	1.76935	0.888577	0.289783
LFA-1
[Peptide] (μM)	9V	6V	3Y	6T	4D	4A	5Y		9V KO	6V KO	3Y KO	6T KO	4D KO	4A KO	5Y KO
100	100	116.968	125.495	115.519	117.901	101.152	64.5838		80.0386	90.3877	94.8089	87.4905	78.7129	85.4413	48.7523
12.5	90.5843	101.479	109.133	101.074	105.24	95.8381	57.6098		93.3133	86.377	93.09	94.9542	82.0736	79.9353	39.674
1.5625	95.2819	102.321	108.45	104.66	101.756	84.5024	48.5299		100	87.7249	103.245	101.104	81.5437	82.9329	33.1824
0.195313	96.9039	97.287	107.219	95.6446	100.752	78.7504	36.7763		89.0964	86.2074	92.1628	87.0314	80.4532	78.4751	23.5341
0.024414	91.4444	91.9515	98.3464	87.5797	87.5465	67.5931	20.5073		84.8009	81.4884	85.8111	83.4761	68.2653	67.5819	13.2364
0.003052	78.6473	82.127	86.5446	75.1497	71.8539	50.3896	8.51		74.1354	75.1589	80.1147	76.8986	65.7398	53.4735	5.53598
0.000381	74.4651	72.6659	65.3335	57.0276	65.4566	23.6362	5.11932		63.6445	61.5886	51.6782	57.8723	50.439	25.7908	1.78838
4.77e-05	36.9665	41.8179	26.8966	35.7117	29.9618	9.49566	0.229549		31.7281	32.5603	20.2526	28.6241	24.5086	7.71942	-0.74817
5.96e-06	11.8355	14.1784	10.98	11.8232	8.08453	2.19619	-0.16807		10.3797	10.5515	7.07298	8.29923	7.32656	2.56051	-0.74817
7.45e-07	5.05452	4.89578	5.51229	4.00764	4.5981	0.742527	-0.16807		2.63251	3.21484	2.59935	2.38366	2.2725	1.51521	-0.74817
9.31e-08	1.63645	1.66406	1.95462	0.380281	-0.0360676	-0.16807	-0.16807		1.13088	0.625917	-0.0094733	-0.624968	0.332222	0.390014	-0.74817
0	0	0.665046	1.76737	1.21276	0.674619	-0.16807	-0.16807		0	0.365698	0.318326	-0.52707	-0.428224	-0.44212	-0.74817

## Sheet: Panel C
Panel C
CD2
	Affinity (μM)	c259 CD2 KO
9V	1.24003	1.38439	3.02025
6V	3.538	3.66469	3.5896
3Y	10.3503	1.97147	6.97687
6T	27.6281	5.93619	4.65989
4D	41.77	3.6645	3.79537
4A	62.3188	0.933155	5.6806
5Y	157.667		11.6833
LFA-1
	Affinity (μM)	c259 LFA-1 KO
9V	1.24003	3.06845	1.46051	1.72027	2.1208
6V	3.538	3.14378	1.76884	1.4193	2.50433
3Y	10.3503	1.54597	1.34611	1.02799	4.28253
6T	27.6281	1.67275	2.06893	1.18992	1.77393
4D	41.77	1.26385	0.938208	0.776252	1.28663
4A	62.3188	0.931727	0.977603	1.43022	0.965477
5Y	157.667	1.24709	0.849196	1.09831	4.22756
