# Supplementary material for: Generation of T cells with reduced off-target cross-reactivities by engineering co-signalling receptors
Source: Nat Biomed Eng. 2026 Jan 2;10(4):753–64. doi: 10.1038/s41551-025-01563-w (PMC7618719; doi:10.1038/s41551-025-01563-w)
Supplement: Supplementary file 18 — Statistical source data. [file 41551_2025_1563_MOESM18_ESM.xlsx]

## Sheet: Panel A
Panel A
CD43
[Peptide] (μM)	9V	6V	3Y	6T	4D	4A	5Y		9V KO	6V KO	3Y KO	6T KO	4D KO	4A KO	5Y KO
100	72.5	72.4	72.6	72.9	75.2	76.4	45.8		77.6	79.7	52.7	75.8	68.3	74.7	59.5
12.5	71.5	68.1	71	75.4	77	77	44.3		78.2	80.4	79.2	79.5	77	79.3	65.7
1.5625	73.1	75.6	77.6	76.1	77.4	76.9	30.4		77.6	79.4	79.7	82.1	80.4	80.6	55.2
0.195313	72.2	76.8	78.3	77.4	76.9	70.8	16.8		77	80.3	81.6	75.5	81.1	76.7	29
0.024414	71.6	75.6	76	75.4	73.7	36.2	14		70.8	79.4	79.8	80.1	78.8	47.6	14
0.003052	62.5	63.8	64.7	64.5	48.5	7	2.52		62.4	67.1	70.6	70.7	57.2	12.5	5.13
0.000381	32.4	28.4	28.5	27.6	10.6	2.69	2.39		34.1	38.5	34.5	32.6	17.6	3.84	3.08
4.77e-05	9.64	6.64	6.05	6.4	2.82	1.97	2.6		12.7	12	11.8	12	4.67	2.95	2.78
5.96e-06	3.38	2.73	2.96	2.56	1.97	1.85	2.01		4.87	4.25	4.02	4.02	3.2	3.11	3.33
7.45e-07	2.2	2.14	2.54	2.18	2.24	2.6	2.67		3.4	3.18	3.32	4.11	3.31	2.7	2.78
9.31e-08	2.38	2.52	3	2.05	2.02	2.02	2.55		2.92	4.16	3.37	3.11	3.13	4.05	2.32
0	1.95	2.34	2.06	2.16	1.96	1.61	1.86		3.04	3.15	3.29	3.27	3.1	3.5	2.62
LFA-1
[Peptide] (μM)	9V	6V	3Y	6T	4D	4A	5Y		9V KO	6V KO	3Y KO	6T KO	4D KO	4A KO	5Y KO
100	86.4	85.6	84.2	85.5	85.5	83.2	43.3		88.4	88.4	86.6	87	85.5	79.5	32.3
12.5	86.4	86.2	85.6	85.9	84.8	82.9	41.6		87.4	86	86.8	86.4	84.6	76.2	23.6
1.5625	84.5	85	85.5	85.2	84.1	80.9	28		87.2	87.2	86.8	84.8	84.3	74.4	14.4
0.195313	85.3	84.7	84.7	85.3	84.5	77.5	12.4		82.3	85.4	82.7	82.9	81.4	69.2	6.21
0.024414	79.5	83.2	80.7	80.9	80.2	64	3.73		75.3	78.9	73.8	74.9	70.1	50.4	2.01
0.003052	66.7	71.6	56.9	60.2	62	27.8	1.31		56.5	57.4	51.1	49.2	51.5	18.7	0.67
0.000381	34.6	40.8	18.8	23.7	34.5	3.95	1.03		18.7	25.2	7.64	16.6	18.4	2.42	0.53
4.77e-05	4.57	6.97	2.51	4.85	4.16	1.16	0.85		2.68	3.6	1.25	2.06	2.15	0.82	0.37
5.96e-06	1.58	1.79	1.44	1.21	1.16	1.23	0.89		0.68	0.77	0.78	0.73	0.53	0.73	0.46
7.45e-07	1.03	1.15	1.36	1.11	0.96	0.81	0.78		0.62	0.45	0.46	0.49	0.46	0.55	0.66
9.31e-08	0.96	1.2	0.94	0.94	0.77	0.82	0.82		0.66	0.66	0.69	0.55	0.52	0.53	0.38
0	0.87	1.24	1.12	0.84	0.81	0.86	1.08		0.69	0.59	0.49	0.52	0.36	0.45	0.39
CD2
[Peptide] (μM)	9V	6V	3Y	6T	4D	4A	5Y		9V KO	6V KO	3Y KO	6T KO	4D KO	4A KO	5Y KO
100	71.5	65.7	66.8	70.1	71.7	69.1	33.5		77.8	75.7	75.6	76.3	72.2	66.1	44
12.5	67.7	69.3	69.3	72.9	72	68.6	27.2		73.2	73.8	77.4	75.4	74.6	62.3	31
1.5625	69.1	69	70.2	71.1	70.7	67.9	15.1		71.5	72	75.4	74.8	75.3	49.7	17.4
0.195313	71.9	70.3	69.7	71.5	71.7	54.1	5.48		69.5	72.3	73.8	73.2	68.8	29.6	4.89
0.024414	68.8	65.6	65.8	65.9	67.4	14.5	1.47		66.7	61.4	57.5	57.1	52.2	5.4	0.68
0.003052	50.8	44.6	40.1	42.2	33.5	1.34	0.7		38.6	27.3	17.1	19.2	16.8	1.45	0.3
0.000381	17.9	9.89	11.4	7.06	5.35	0.37	0.4		9.26	3.33	1.52	1.65	0.62	0.29	0.38
4.77e-05	1.46	0.88	0.34	0.62	0.6	0.58	0.47		0.92	0.25	0.53	0.42	0.57	0.48	0.29
5.96e-06	0.41	0.23	0.25	0.39	0.17	0.76	0.25		0.45	0.5	0.37	0.053	0.33	0.1	0.15
7.45e-07	0.33	0.19	0.31	0.38	0.25	0.78	0.54		0.5	0.31	0.036	0.35	0.33	0.11	0.19
9.31e-08	0.24	0.17	0.21	0.25	0.51	0.39	0.65		0.17	0.39	0.2	0.25	0.082	0.069	0.15
0	0.28	0.75	0.24	0.54	0.86	0.33	0.58		0.25	0.11	0.11	0.27	0.5	0.79	0.18
CD2/LFA-1
[Peptide] (μM)	9V	6V	3Y	6T	4D	4A	5Y		9V KO	6V KO	3Y KO	6T KO	4D KO	4A KO	5Y KO
100	53.7	51.7	48.2	48.7	46.9	43.6	18.5		54.1	54.9	50.6	48.5	48.1	38.4	20.5
12.5	54.7	52.4	48.7	48.4	44.9	40.2	15.5		57	51.9	48.6	48	46	34.6	24.3
1.5625	54.4	53.1	49.5	46.3	46.5	37.9	10		55.1	52.8	47.2	47	46.7	31.9	8.39
0.195313	54.2	51.9	47.6	46.8	44.7	33.5	5.34		52.9	48	42.5	40.6	40.4	23.8	2.36
0.024414	51.1	51.4	45.3	44.1	42.1	31.8	1.94		46.4	39.3	28.9	35.4	33.4	13.2	1.15
0.003052	44.1	45.1	33.3	36.7	35.6	11.5	1.11		35.5	23.8	14.6	14.6	17.6	2.42	1.43
0.000381	22.9	27.7	10.3	17.3	16	2.36	0.4		7.8	5.8	1.52	2.04	3.84	0.52	0.96
4.77e-05	3.23	4.53	1.14	2.33	2.39	1.02	0.72		1.08	1	0.81	0.47	0.51	0.42	0.83
5.96e-06	0.66	0.61	1.16	0.47	1.07	0.62	0.66		0.53	0.76	0.073	0.71	0.38	0.79	1.16
7.45e-07	0.44	0.55	0.79	0.97	1.26	0.74	1.61		0.94	0.8	0.22	0.52	0.37	0.67	1.09
9.31e-08	0.35	0.65	0.35	0.72	0.48	0.43	0.49		0.56	0.51	0.38	0.33	0.49	0.39	0.32
0	0.58	0.44	0.89	0.75	1.04	0.63	0.23		0.7	1.01	1.98	0.61	0.24	0.85	0.88
CD5
[Peptide] (μM)	9V	6V	3Y	6T	4D	4A	5Y		9V KO	6V KO	3Y KO	6T KO	4D KO	4A KO	5Y KO
100	80.8	78.5	75.7	75.8	77.2	76	48		82.8	83.3	77.9	79.7	79	79.2	61
12.5	80	77.4	77.2	76.1	75.7	77.4	36.4		82.5	81.9	76.8	77.6	79.7	81	59.1
1.5625	81	76.6	71.1	73.5	73.9	76.2	20.1		83.5	82	78.9	77.1	75.4	78	35.3
0.195313	81.6	76.9	74.8	73.6	73.8	74.9	12.3		81	81.2	78.8	78.2	76.3	73.1	19.7
0.024414	76.6	76.4	72.5	74.1	71.2	59.2	2.9		74.6	77.5	77.3	77.7	71.3	64.6	8.97
0.003052	63.9	67.8	49.7	58.5	58.9	23.5	0.86		76.1	62.7	62.2	68.3	65.3	39.9	1.79
0.000381	32.2	31.2	14	19.8	24.8	2.27	0.46		25.9	30.3	24.1	34.3	37.9	9.09	0.87
4.77e-05	2.78	3.07	0.87	2.03	2.08	0.76	0.65		4.02	6.08	2.39	7.75	9.05	1.24	0.65
5.96e-06	0.56	0.65	0.78	0.65	0.55	0.39	0.53		1.14	1.8	0.82	1.42	1	0.72	0.56
7.45e-07	0.39	0.43	0.8	0.24	0.38	0.48	0.28		0.88	0.79	0.86	0.83	0.79	0.5	0.53
9.31e-08	0.48	0.58	0.58	0.63	0.43	0.24	0.32		1.19	0.83	0.77	0.67	0.68	0.88	0.68
0	0.3	0.76	0.38	0.28	0.3	0.44	0.58		1.19	0.89	1.02	1.1	0.82	0.82	0.91
CD8
[Peptide] (μM)	9V	6V	3Y	6T	4D	4A	5Y		9V KO	6V KO	3Y KO	6T KO	4D KO	4A KO	5Y KO
100	62.4	60.7	55.7	62.5	61.7	60.2	37.4		60.9	65.1	47.3	58.5	61.2	43.9	11
12.5	63.2	66.8	59.6	66.2	63.9	62	39.6		65.6	68.4	55.7	68.9	67	29.9	6.71
1.5625	64.4	68.3	62.9	67.1	66.8	59	27.9		68.4	71	58.3	70.1	64.9	13.7	2.13
0.195313	64.7	67.2	65.2	65.7	63.8	49.3	11.2		67.7	70.2	60.6	64.8	47.4	4.08	1.37
0.024414	63.8	65.5	60.5	63	58.1	23	4.29		65.6	65.3	35.4	44.3	18.7	1.29	1.59
0.003052	53.3	53.6	41.8	47.4	35.3	3.57	1		54.6	46.3	3.94	10.7	2.19	0.8	1.54
0.000381	33.7	25.7	15	19.2	9.41	0.93	1.05		30.8	12.3	2.22	0.81	1.4	1.77	1.57
4.77e-05	7.89	6.68	2.21	3.01	1.23	1.48	1.52		4.43	1.36	0.39	1.78	2.23	1.32	0.39
5.96e-06	1.4	2.48	1.73	0.81	1.03	0.48	0.89		0.76	0.27	0.41	0.49	0.48	1.2	1.34
7.45e-07	0.75	0.83	1.61	1.15	1.82	2.33	1.92		0.6	0.3	0.44	1.26	0.94	1.1	1.01
9.31e-08	0.7	0.85	1.23	0.74	2.51	0.87	0.87		1.12	0.71	0.28	0.16	0.5	0.85	0.93
0	0.93	1.3	3.21	1.55	0.51	0.9	1.42		0.31	0.3	0.95	0.83	1.9	0.89	1.36

## Sheet: Panel B
Panel B
CD43
	Affinity (μM)	WT/KO
9V	1.24003	0.994841	1.33901	0.473036
6V	3.538	0.63309	0.983805	1.15751
3Y	10.3503	0.769374	1.05359	0.657599
6T	27.6281	0.807533	1.22723	0.591205
4D	41.77	0.696673	1.05041	0.530374
4A	62.3188	0.615328	0.769989	0.739497
5Y	157.667	0.475938	0.711302	0.301381
LFA-1
	Affinity (μM)	WT/KO
9V	1.24003	2.65787	1.17034	1.96331	2.33425
6V	3.538	2.61275	3.08182	2.55259	2.05289
3Y	10.3503	1.61413	1.5621	1.76245	1.93599
6T	27.6281	2.13788	2.11922	2.94138	1.70067
4D	41.77	1.21037	1.67784	2.84931	2.38816
4A	62.3188	1.52282	1.03189	2.26958	1.71941
5Y	157.667	4.13144	0.354736	1.88974	6.10053
CD2
	Affinity (μM)	WT/KO
9V	1.24003	4.13637	2.03683	3.84267
6V	3.538	3.33547	2.85384	3.56671
3Y	10.3503	4.51365	4.69445	6.14311
6T	27.6281	7.74192	4.10393	5.8094
4D	41.77	6.08243	3.79189	6.51135
4A	62.3188	7.02283	3.15472	6.91925
5Y	157.667	7.71787	1.02186
CD2/LFA-1
	Affinity (μM)	WT/KO
9V	1.24003	11.2295	4.61659	15.5317
6V	3.538	11.8579	13.6348	19.3572
3Y	10.3503	10.8549	9.12365	24.7959
6T	27.6281	20.7033	9.22257	25.9172
4D	41.77	11.5783	8.89957	34.8934
4A	62.3188	28.1853	10.6976	44.655
5Y	157.667	7.05772	1.6649
CD5
	Affinity (μM)	WT/KO
9V	1.24003	0.511247	0.78904	0.815654	1.27234	0.699232
6V	3.538	0.56116	0.584951	0.563577	0.984922	0.783314
3Y	10.3503	0.337089	0.437109	0.267817	0.436712	0.560225
6T	27.6281	0.412697	0.537488	0.254257	0.410179	0.390224
4D	41.77	0.330754	0.437839	0.179452	0.370957	0.508937
4A	62.3188	0.311481	0.411899	0.073473	0.39764	0.192338
5Y	157.667	0.074089	0.368854	0.016039	0.132892	0.137234
CD8
	Affinity (μM)	WT/KO
9V	1.24003	1.67096	1.73138	0.959599
6V	3.538	3.55737	5.82241	2.27065
3Y	10.3503	17.6121	78.6763	14.0466
6T	27.6281	17.5143	53.15	13.2114
4D	41.77	45.7047	38.8326	17.8639
4A	62.3188	154.376	82.4361	69.206
5Y	157.667	357.032	548.501
