# Supplementary material for: Generation of T cells with reduced off-target cross-reactivities by engineering co-signalling receptors
Source: Nat Biomed Eng. 2026 Jan 2;10(4):753–64. doi: 10.1038/s41551-025-01563-w (PMC7618719; doi:10.1038/s41551-025-01563-w)
Supplement: Supplementary file 19 — Statistical source data. [file 41551_2025_1563_MOESM19_ESM.xlsx]

## Sheet: Panel B
Panel B
4-1BB
	WT								TRAC/TRCB KO
Peptide (µM)	9V	6V	3Y	6T	4D	4A	5Y		9V	6V	3Y	6T	4D	4A	5Y
100	96.4964	100.404	96.0938	99.5938	100	91.1087	22.2791		97.1706	93.4444	89.0401	96.1151	93.2827	96.822	52.4145
12.5	98.922	100.135	100.269	99.7292	101.213	89.4921	14.736		95.9328	96.988	96.6413	97.3512	101.414	100.177	31.2654
1.5625	100	102.019	100.404	101.219	100.27	85.0465	10.1428		101.592	102.481	101.944	101.06	103.712	101.236	20.1621
0.195313	90.8368	98.6537	93.5345	100.271	95.2817	47.73	2.03394		104.244	106.201	103.889	101.589	103.182	77.7542	5.09341
0.024414	47.5812	62.7087	46.2554	67.9123	52.6827	7.96174	0.323276		68.7003	92.2041	76.8428	91.5239	84.9744	21.0805	0.317237
0.003052	9.71567	20.1669	10.8432	14.5681	12.955	0.767884	0.202047		18.3024	36.747	23.8112	32.0148	25.7557	1.51836	0.105746
0.000381	0.498585	1.95207	0.686961	0.880043	0.660555	0.323319	0		1.50309	4.73069	1.2374	4.09677	2.10359	0.317797	0
4.77e-05	5.22841	0.444265	0.0404095	0.379096	3.20841	0.215546	2.24946		0.0884173	0.389794		0.141268	0.141418	0.0176554	0.070497
5.96e-06	0.350357	1.37318	0.107759	0.974817	1.32111	0.16166	0.323276		0.123784	0	0.300513	0.035317	0.12374	0.247175	0.475855
7.45e-07	14.2973	0.175013	1.60291	0.609261	0.431383	0	6.91002		0.123784	0.301205	0.0176772	0	0	0	0.0176243
9.31e-08	2.82981	0	0	0	0	1.21245	2.49192		0	0.478384	0	0.105951	0.0176772	0.247175	0.140994
0	0	0.41734	0.148168	2.08503	0.0269614	1.41452	1.23922		0.0530504	0.230333	0.0353544	0.388487	0.282835	1.05932	0.0881213
Target Killing
	WT								TRAC/TRCB KO
Peptide (µM)	9V	6V	3Y	6T	4D	4A	5Y		9V	6V	3Y	6T	4D	4A	5Y
100	3551414	3760661	3926951	3464161	3559388	2416538	929855		4235185	3197357	3426534	3017035	2999137	2851998	1163670
12.5	4271188	3684353	3942784	3576351	3479064	2522671	786680		4061086	3397397	3521049	3195586	2813235	2663405	970011
1.5625	4203880	3760967	3908349	3788847	3337979	2687420	703262		3964266	3426771	3459945	3678853	3070302	2652472	761254
0.195313	3182891	3168764	3062469	3256371	3036372	1880766	408756		3153261	3193419	3105573	3554667	3095858	2100127	427065
0.024414	2190462	2656569	2066063	2301579	2005204	959259	183351		2299821	2482875	2442924	2684063	2319223	1234192	162874
0.003052	1021564	1644886	1085930	1282028	1113743	361900	90453.4		1022032	1742787	1503795	1747694	1457245	459220	96190.7
0.000381	462972	575555	410539	471080	362868	122157	5089.1		951322	673735	555149	739191	531097	203211	0
4.77e-05	168381	230111	120873	173364	159937	82604.2	2913.54		286802	195998	249909	277552	159214	36947.3	0
5.96e-06	44690	60350.2	44383.3	90463	65554.3	0	0		68765.4	57635	47038.8	126297	0	0	0
7.45e-07	28962.7	27160.9	52223	42610.3	48169	6641.69	0		0	0	11500.7	0	0	0	0
9.31e-08	0	0	0	3268.13	17232	0	0		0	0	66549.2	12341.7	0	0	0
0	31349.1	0	0	1150.07	2060.57	5223.25	0		4397.03	38965.6	53222.4	1646.59	0	0	0

## Sheet: Panel C
Panel C
Target Killing
	Affinity (µM)	TCR KO/WT
9V	1.24003	0.604399	0.320699	0.859487
6V	3.538	0.718995	0.908415	0.670394
3Y	10.3503	0.854448	0.408732	0.697819
6T	27.6281	0.76591	0.434857	0.695671
4D	41.77	0.84726	0.554302	0.739944
4A	62.3188	0.705765	0.470867	0.621675
5Y	157.667	1.50843	0.668506	0.973777
4-1BB
	Affinity (µM)	TCR KO/WT
9V	1.24003	0.341533	0.318236	0.47546
6V	3.538	0.599143	0.390526	0.290707
3Y	10.3503	0.428857	0.257338	0.282599
6T	27.6281	0.48282	0.302209	0.371677
4D	41.77	0.371517	0.297998	0.301448
4A	62.3188	0.403522	0.274307	0.325958
5Y	157.667	0.24987	0.460373	0.190973
