# Supplementary material for: Generation of T cells with reduced off-target cross-reactivities by engineering co-signalling receptors
Source: Nat Biomed Eng. 2026 Jan 2;10(4):753–64. doi: 10.1038/s41551-025-01563-w (PMC7618719; doi:10.1038/s41551-025-01563-w)
Supplement: Supplementary file 20 — Statistical source data. [file 41551_2025_1563_MOESM20_ESM.xlsx]

## Sheet: Panel A
Panel A
Peptide (µM)	9V Lck 100 nM	9V Lck 33 nM	9V Lck 11 nM	9V Lck 0 nM	4D Lck 100 nM	4D Lck 33 nM	4D Lck 11 nM	4D Lck 0 nM
100	83.3	83.4	84.2	86.3	37.3	67.3	78.5	83.4
12.5	82.7	86.8	86.4	88	35.5	63.1	75.2	83.2
1.5625	79.4	81.8	84.5	85.2	34	59.1	75.6	81.5
0.195313	76.5	80.3	83.4	85.1	22.3	47.2	70.5	76.5
0.024414	69.9	74.5	81	82.1	15.1	28.2	51.7	65.5
0.003052	44.8	56.8	68.4	68.1	12.5	14.7	20	27.5
0.000381	16.8	28.8	31.3	30.2	12.7	13	13.1	15.2
4.77e-05	13.3	14.9	17	17.2	12.5	12.3	12.2	13
5.96e-06	12.9	13.2	14.8	14.4	12.4	13.2	12.2	12.4
7.45e-07	12.8	13.5	14.4	13.5	11.9	12.5	12.4	12.6
9.31e-08	12.3	13.2	13.8	12.9	12.7	13.1	13.5	13.4
0	11.7	13.5	15	13.6	12.7	12.3	12	12.8

## Sheet: Panel B
Panel B
CD69
	Untreated							Lck Treated
Peptide (µM)	9V	6V	3Y	6T	4D	4A		9V	6V	3Y	6T	4D	4A
100	79.2	77.7	74.4	74.5	73.5	62.9		65.4	60.2	40.6	40	29.5	24.8
12.5	79.9	80.1	76.8	73.3	70.4	64		63.7	57.3	37.2	37.7	28.8	22.6
1.5625	78.9	79.1	73.6	73.7	67.8	59		61.1	54.2	31.2	32.2	25.5	21.8
0.195313	78	76.2	70.4	68.8	69.2	51.8		61.3	53.8	26.4	28.3	25.5	22.9
0.024414	72.7	70.9	62.9	61.2	58.6	32.9		54.2	45.2	23.1	24	23	22.1
0.003052	63	60	47.2	46.7	41.5	24		37.6	27.3	24.8	22.9	23	22.4
0.000381	43.5	38	29.7	30.5	27.3	23.7		23.1	22.1	21.8	22.3	21.9	21
4.77e-05	28.7	27.3	26.2	26.5	26.2	25.5		22.6	21.6	24.4	21.7	22.8	21.3
5.96e-06	26.6	26.2	27.1	26	24.4	25		23.3	22.5	22.3	21.9	22.4	21.4
7.45e-07	30.3	27.3	26.1	25.7	24.8	26		24	22	23.2	22.2	22.8	22.2
9.31e-08	29	26.1	26	26.7	24.8	26		22.6	21.7	22.9	22.7	24.3	22.9
0	26.9	27.7	26.5	25.8	24.3	24.7		22.2	22.7	23.6	21.9	23.3	23.7
TNFα	Untreated							Lck Treated
Peptide (µM)	9V	6V	3Y	6T	4D	4A		9V	6V	3Y	6T	4D	4A
100	1088.45	1191.65	1015.56	1038.95	731.669	242.98		523.655	193.899	16.4135	17.8747	0	0
12.5	1132.23	1158.18	946.069	943.134	681.486	201.227		526.093	189.761	4.44791	9.47827	0	0
1.5625	1162.47	1191.65	751.135	802.982	564.409	143.198		570.073	203.441	0	0.991943	0	0
0.195313	1163.19	970.112	671.138	586.054	470.617	57.9729		501.956	147.117	0	0	0	0
0.024414	871.605	713.459	347.911	343.25	192.969	0		255.37	45.8924	0	0	0	0
0.003052	382.521	237.479	42.6105	59.8436	50.3126	0		29.525	0	0	0	0	0
0.000381	55.2488	21.5271	0	0	0	0		0.411024	0	0	0	0	0
4.77e-05	6.04433	0	0	0	0	0		0	0	0	0	0	0
5.96e-06	3.03282	0	0	0	0	0		0.360681	0	0	0	0	0
7.45e-07	3.21398	0	0	0	0	0		0	0	0	0	0	0
9.31e-08	8.23897	0	0	0	0	0		0	26.3897	4.87359	0	0	0

## Sheet: Panel C
Panel C
CD69
	Affinity (µM)	Fold change (Treated/Control)
9V	1.24003	24.0317	25.3649	30.7033
6V	3.538	41.1665	42.7099	48.4335
3Y	10.3503	5496.85	5261.14	4786.78
6T	27.6281	3753.86	3502.91	2985.1
TNFα
	Affinity (uM)	Fold change (Treated/Control)
9V	1.24003	6.6185	1.75358	0.576421
6V	3.538	32.2385	12.499	4.85934
