# Supplementary material for: Generation of T cells with reduced off-target cross-reactivities by engineering co-signalling receptors
Source: Nat Biomed Eng. 2026 Jan 2;10(4):753–64. doi: 10.1038/s41551-025-01563-w (PMC7618719; doi:10.1038/s41551-025-01563-w)
Supplement: Supplementary file 21 — Statistical source data. [file 41551_2025_1563_MOESM21_ESM.xlsx]

## Sheet: Panel B and C
Panel B and C
	WT								CD4 Expression								CD8→CD4 switch
Peptide (µM)	9V	6V	3Y	6T	4D	4A	5Y		9V	6V	3Y	6T	4D	4A	5Y		9V	6V	3Y	6T	4D	4A	5Y
100	100	90.508	93.5733	88.187	95.6276	89.7066	43.4738		100	93.6533	87.1032	87.4876	82.5258	64.4841	10.3312		100	92.9963	78.7765	82.0573	64.3654	15.1708	0.312753
12.5	93.0822	88.9687	92.545	90.4982	91.7695	88.6773	37.0504		97.0268	90.6783	85.7143	86.4945	84.3129	63.8889	7.75332		100.656	94.9661	75.2757	79.4315	56.4951	7.42119	0.269011
1.5625	92.5698	91.021	91.0026	88.7006	92.284	87.1333	29.5992		88.7017	91.8683	84.3254	85.5015	81.1358	59.9206	6.08765		94.3108	91.0265	60.8349	72.8671	51.0297	3.89667	0.356495
0.195313	92.5698	90.7645	94.3445	92.2958	87.9115	80.6999	17.3947		91.4767	89.885	76.5873	78.7488	76.9658	48.8095	2.7563		97.1554	88.1812	22.5451	53.3927	25.2328	0.591068	0
0.024414	91.545	94.6126	82.5193	83.0508	86.8827	57.2826	3.77698		85.5302	82.9433	55.1587	65.6405	62.6688	21.4286	0.654372		84.2454	68.7021	1.86855	10.1333	3.37108	0	0.137786
0.003052	73.0976	75.6285	56.5553	65.0745	67.5926	15.6202	0.256937		62.7354	57.3582	22.619	32.0755	28.1176	2.38095	0.317271		50.3293	24.0534	0.161911	0.35229	0.0808885	0.175131	0.400236
0.000381	33.897	40.9954	20.9254	28.3513	33.642	2.57334	0		34.3905	26.0214	3.13492	7.88481	5.85782	0.357143	0.138806		11.1836	1.9698	0	0.308527	0.332299	0.0875657	0.290882
4.77e-05	5.99539	9.13289	2.03085	5.88084	4.78395	0	0.436793		3.05253	3.17334	0.31746	0.854022	0.496426	0	0.0594884		0.527341	0.240753	0.140032	0	0.419746	0.109457	0.312753
5.96e-06	0.743018	1.28271	0.848329	0.693374	0.205761	0.0772002	0.0770812		0.237859	0.396668	0.0595238	0.456802	0.0794281	0.337302	0.118977		0.0678322	0.175093	0.00875197	0.308527	0.376022	0.0218914	0.0721737
7.45e-07	0.179349	0.667009	0.565553	0.513611	0.308642	0.0772002	0.0256937		0.0198216	0	0.0396825	0	0.019857	0.515873	0		0	0	0.271311	0.133476	0.0765161	0.0218914	0.203399
9.31e-08	0.128107	0.384813	0	0	0.205761	0.669068	0.359712		0.0594648	0.257834	0.0396825	0.377358	0	0.595238	0.0594884		0.133476	0.306413	0.118152	0.374171	0.0918193	0.0875657	0.334624
0	0	0	0.308483	0.333847	0	0.205867	0.385406		0	0.0198334	0	0.238332	0.337569	0.0396825	0.0198295		0.0459509	0.0656599	0.271311	0.330409	0	0.218914	0.24714

## Sheet: Panel D
Panel D
	Affinity (µM)	CD4 Expression			CD8→CD4 switch			CD8 KO
9V	1.24003	0.969911	1.815	2.16351	4.50319	6.14	2.88656	1.67096	1.73138	0.959599
6V	3.538	2.15651	1.731	1.90121	22.2237	26.49	20.3167	3.55737	5.82241	2.27065
3Y	10.3503	7.24561	7.26	3.80507	552.417	805.5	409.517	17.6121	78.6763	14.0466
6T	27.6281	6.14649	5.887	4.82558	257.904	342	207.962	17.5143	53.15	13.2114
4D	41.77	10.8563	5.848	4.61371	928.657	1707	587.895	45.7047	38.8326	17.8639
4A	62.3188	5.97073	6.984	6.109	38326.3			154.376	82.4361	69.206
5Y	157.667							357.032	548.501
