# Supplementary material for: Generation of T cells with reduced off-target cross-reactivities by engineering co-signalling receptors
Source: Nat Biomed Eng. 2026 Jan 2;10(4):753–64. doi: 10.1038/s41551-025-01563-w (PMC7618719; doi:10.1038/s41551-025-01563-w)
Supplement: Supplementary file 22 — Statistical source data. [file 41551_2025_1563_MOESM22_ESM.xlsx]

## Sheet: Panel A
Panel A
Representative steady-state binding (Middle)
[c259 TCR] (µM)	RU
0.12	5.08
0.23	10.03
0.46	18.96
0.93	33.04
1.85	55.96
3.71	88.245
7.41	130.005
14.82	170.95
Summary steady-state binding (Right)
Affinity (µM)
6.22
7.31

## Sheet: Panel B
Panel B
Representative 4-1BB
Peptide (µM)	WT	CD8 KO	CD8→CD4 switch
100	100	100	100
12.5	99.5342	94.0875	95.303
1.5625	92.0811	81.1256	61.0606
0.195313	47.1294	18.9312	8.33333
0.024414	4.97263	1.51222	1.42424
0.003052	0.547339	0.625355	0.393939
0.000381	0.244556	0.0568505	0.30303
4.77e-05	0.291138	0	0.181818
5.96e-06	0.221265	0.113701	0.242424
7.45e-07	0.151392	0.0682206	0.333333
9.31e-08	0.314429	0.0795907	0
0	0	0.0682206	0.19697
Summary 4-1BB
WT	CD8 KO	CD8→CD4 switch
0.03902	0.07714	0.172
0.2153	0.5268	1.125
0.1234	0.7449	0.8404

## Sheet: Panel C
Panel C
Representative target killing
Peptide (µM)	WT	CD8 KO	CD8→CD4 switch
100	100	100	100
12.5	93.6844	85.4808	92.4429
1.5625	84.8564	79.3826	74.016
0.195313	79.0652	56.251	36.585
0.024414	55.0325	25.4526	14.7143
0.003052	19.5175	6.21193	5.87217
0.000381	7.7949	4.11399	3.64424
4.77e-05	2.35844	0.699872	2.4767
5.96e-06	2.09337	0.749777	0.67465
7.45e-07	0	0.601017	0.16717
9.31e-08	0.0742213	0.152583	0.139641
0	0.641336	0	0
Summary target killing
WT	CD8 KO	CD8→CD4 switch
0.01468	0.03372	0.1448
0.1482	0.2806	1.247
0.01876	0.1317	0.4371

## Sheet: Panel D (Donor 1)
Panel D Donor 1
WT
Time (h)	2:1 (E:T)						1:1 (E:T)						1:2 (E:T)						1:4 (E:T)						1:8 (E:T)						A375 only
0.00027778	20153	21944.8	17830.7				19789.3	20832.8	15061.1				12032.2	0	3875.59				7312.93	13177	18263				16843.9	14238.3					18131.8	25072.1	20141.1	22075.9	20981.8	22344.2
2	22296.5	24794.8	19708.8				21631.7	23566.5	18966.5				19914.5	19953.3	19518				23653	22019.3	20561.5				18844.3	16071.8					20510.8	29406.8	23015	25256.9	23766.3	25581.8
4	21572.1	25271.8	19533				22830.2	25143.6	20236.5				20913.3	21217.3	20767.2				25507.3	23435.4	22204.1				20442.2	17204.6					22359.2	31830.5	24809.7	27928.1	25877	27814.8
6	21014.6	24651.7	18629.6				23468.2	25683.2	20513.8				21953.7	22022.3	21807.6				26971.1	25230.1	23706.7				22299.5	18590.9					24332.7	34376.4	27716.4	30161	28494.5	30223.6
8	21124.9	24720.3	18692.2				23986.9	26470.2	21542.3				23402.6	23545.7	23518.8				29093.7	27260.3	25775.6				24407.2	19923.5					26553.7	37339.8	30095.4	32841.1	31058.3	33201.8
10.0003	20525.7	24508.6	18063.2				25298.6	27117.2	22311.5				25286.7	25090	24890.2				31532.4	29707.8	27552.4				26389.8	22293.6					29314.3	40553.5	32554.9	35363.2	33488	36057.8
12.0003	19237.8	22910.7	17547.5				25531.2	27454	22916.6				26091.6	25912.8	26121.5				33690.8	31451.9	29359				28607.8	23966					31448.9	43260.5	35560	38103	36057.8	38544.2
14.0006	17380.5	21059.3	15597.7				25537.1	26664	22514.2				27173.8	26854.8	27129.1				35917.7	33327.1	30846.7				30843.7	26017.1					33723.6	46408.7	37813.8	40899.3	39015.2	41081.2
16.0003	15734.9	18981.4	13662.9				24905.1	26640.2	21992.5				28157.6	26774.3	27719.4				37834.7	34981.6	31985.5				32984.2	27397.4					35893.9	49673.1	40827.8	43665.9	41781.8	43642.1
18.0003	13660	16402.7	12202.1				23700.7	25203.2	21166.7				27907.2	26965.1	27659.8				39110.6	36037	33061.7				34886.2	29019.2					39086.8	52943.5	43725.6	47359.7	45565	47586.2
20.0003	12014.3	14816.7	10520.7				22448.6	23670.9	19941.4				27427.2	26631.2	27233.4				40505.8	37533.6	34239.3				36883.7	30581.3					43171	56920.4	47619	51369.4	49017.2	51792.7
22.0003	10335.9	13063.7	9289.48				20743.3	22204.1	18146.7				27039.7	26049.9	27000.9				42172.3	38603.8	35437.8				39292.5	33175					46668	60408.5	51542.3	54979.7	52925.6	56106.6
24.0003	8836.33	11382.3	7974.76				19267.6	20185.8	16772.3				26225.8	25248	27659.8				43990.9	40133.2	36639.2				42476.4	35166.5					50376.7	65008.5	55173.4	58897	56470.3	59979.2
26.0003	7634.9	9811.19	6967.11				17970.8	18790.6	15541.1				26041	24905.1	27415.3				45439.8	41155.7	37393.4				45314.5	37304					53161.1	67855.5	58539.2	62429.7	60104.4	62990.2
28.0003	6704.76	8466.66	5965.42				16912.5	17300	14706.4				25444.7	24794.8	26568.6				46343.1	42458.5	38952.6				47502.8	39820.2					56637.2	70529.7	61890.1	65193.3	63154.2	65661.4
30.0003	5744.81	7572.3	5163.47				15904.8	16271.5	13510.9				24648.7	23837.8	26336.1				47926.1	43108.4	38860.2				49959.3	41763.9					59991.1	71462.8	64290	67554.4	65732.9	68359.4
32.0003	5062.11	6552.72	4433.07				14661.6	15141.6	12768.6				23989.9	23018	25194.3				48549.2	43949.1	40166				52377.1	43648					63151.2	74286	68159.6	70544.6	69423.7	71111
34.0003	4427.11	5509.29	3857.7				13493	13424.4	11775.8				23387.7	22481.4	24809.7				49267.6	44986.6	41117				54785.9	45463.6					66102.6	77768.1	71516.5	74208.5	72410.9	74351.6
36.0003	3720.56	4671.57	3216.74				12604.6	12592.7	10932.1				22854	21864.3	24034.6				50352.8	45875	41817.6				57331.8	47994.7					68836.4	80379.6	74089.3	74810.7	74786.9	75907.8
38.0006	3124.32	4084.27	2823.22				11459.8	11418.1	10088.5				22469.5	21506.5	24052.5				51098.1	46554.7	42458.5				59967.2	50075.6					71838.4	81730.1	77297.1	79404.8	77416.3	79073.9
40.0003	2745.7	3452.25	2495.28				10759.2	10392.5	9581.64				21825.5	20898.3	23629.2				52681.1	47499.8	43642.1				62131.6	52153.5					74897.2	85093	79413.7	80710.6	80436.3	80639
42.0003	2370.07	3091.53	2065.99				9835.04	9271.59	8791.62				21086.2	20156	23211.8				52657.3	48415	44482.8				63980	54338.7					76882.7	86175.1	80868.6	83769.3	82087.9	84264.2
44.0003	2042.14	2784.46	1905				9179.18	8478.59	8296.74				20567.4	19696.9	22708				52198.2	48924.8	45129.7				64996.6	55379.1					78832.4	89719.8	82883.9	86750.5	83480.1	86434.5
46.0003	1851.34	2411.81	1791.71				8234.13	7879.36	7605.09				20278.3	19047	22761.6				52421.8	48429.9	45675.3				64683.5	57054.6					80507.8	91463.8	85960.5	88825.4	85886	88575
48.0003	1738.05	2128.59	1526.38				7667.7	7110.21	7205.61				19538.9	18617.7	22049.1				51813.6	48009.6	46766.4				64755.1	56783.3					81488.7	93198.9	87194.7	89040.1	87197.7	90432.3
50.0003	1612.84	1925.87	1356.45				7014.81	6576.57	6388.75				19139.4	17970.8	21312.7				51971.6	47666.7	46513				65607.7	57531.6					83998.9	94352.6	89579.7	89836.1	89764.5	90155.1
52.0003	1457.82	1890.09	1275.96				6332.11	6042.93	6028.03				18069.2	17455	20418.4				51274	47484.9	46674				64528.5	57233.5					87859.5	93034.9	91648.7	91797.7	91660.6	89663.2
54.0003	1308.76	1574.08	1204.41				5896.85	5551.03	5655.37				17756.1	16712.7	19956.3				50540.6	46343.1	46047.9				63965.1	57561.4					89016.2	95232.1	94403.3	92936.5	93231.7	94796.8
56.0003	1219.32	1433.97	1037.46				5378.12	5136.64	5163.47				17136	16205.9	19380.9				49112.6	46080.7	46173.1				64552.3	56678.9					89937.4	96985	93255.5	94191.6	95870.1	94269.1
58.0003	1138.83	1320.68	903.31				5056.15	4677.53	4713.31				16173.1	15559	18659.5				48984.4	45257.9	44986.6				62972.3	56401.7					90721.5	96812.1	96531.9	96007.2	96180.1	96833
60.0003	1001.69	1109.01	915.235				4719.27	4167.74	4436.06				15684.2	14792.8	17768.1				48722.1	44956.8	45290.7				62399.9	56863.8					94081.3	95050.2	95738.9	96069.8	97366.6	98496.5
62.0003	995.727	1111.99	873.497				4364.51	3932.23	4120.05				14900.1	13999.8	17344.7				47863.5	43767.3	43800.1				62200.2	56634.2					95595.8	95810.4	96871.8	96314.3	99304.4	95908.8
64.0003	888.404	959.953	831.76				3959.06	3550.63	3860.68				14309.9	13516.9	16399.7				46459.3	43564.6	43502				61785.8	55474.5					93839.9	99423.7	99656.2	99584.7	99551.9	94787.9
66.0003	816.854	891.385	673.756				3631.13	3240.59	3499.95				13785.2	13016	15669.3				45863.1	42226	42738.8				60721.5	54976.7					96481.2	95446.7	98100	100503	98481.6	97518.7
68.0003	801.948	906.291	596.244				3398.59	3082.58	3225.68				13054.8	12452.5	15183.4				45278.8	41799.7	42234.9				60784.1	54672.6					98991.4	97685.6	100375	101180	100065	98305.7
70.0003	700.587	810.892	551.526				3210.77	2805.33	2921.59				12416.8	12079.9	14360.5				44700.4	40625.1	41433				59537.9	54404.3					96406.7	95342.4	100586	101230	101850	96493.1
72.0003	682.699	748.286	554.507				2912.65	2724.84	2715.89				11814.6	11576.1	13967				43549.7	39641.3	40675.8				58533.3	53787.2					99957.3	98114.9	102441	99525	104080	100470
74.0003	685.681	608.169	459.108				2706.95	2405.84	2522.11				11591	10684.7	13349.9				43123.3	39206	39182.2				58148.7	52985.2					100730	100822	101338	101108	102938	103621
76.0003	685.681	587.3	435.258				2483.36	2274.67	2429.69				11084.2	10419.4	12905.7				42276.7	38261	38782.7				57200.7	52365.1					103633	104152	102247	104551	104441	101982
78.0003	581.338	587.3	396.502				2286.6	2101.76	2358.14				10640	9838.02	12467.5				40991.8	37456.1	38111.9				56443.4	51858.3					102125	101358	102921	101266	103740	101815
80.0003	500.845	560.469	387.559				2083.87	1982.51	2215.05				10183.9	9471.33	11939.8				40288.2	36338.1	37596.2				56133.4	50030.8					101221	100041	104969	102614	103824	103422
82.0003	482.958	465.07	369.671				1949.72	1854.32	1994.44				9638.28	9125.51	11450.9				39310.4	36042.9	37199.7				54440.1	49622.4					104575	100327	105058	106826	105344	103869
84.0003	447.183	432.277	387.559				1735.07	1830.47	1893.08				9375.94	8562.06	10902.3				38129.8	35148.6	36126.4				53277.4	49357.1					103439	102017	106936	107047	105619	106641
86.0003	399.483	414.389	324.953				1651.6	1705.26	1848.36				8952.6	8296.74	10359.7				37411.3	33711.6	35691.2				51765.9	47845.6					104727	104587	103681	107890	107157	105860
88.0003	372.652	375.634	292.159				1547.25	1597.93	1717.18				8621.69	7918.12	10002				36189	33091.5	34662.6				51458.8	47514.7					103356	104873	107166	105583	109339	106501
CD8 KO
Time (h)	2:1 (E:T)						1:1 (E:T)						1:2 (E:T)						1:4 (E:T)						1:8 (E:T)						A375 only
0.00027778	20698.6	22737.8	20236.5				22081.9	21610.9	22046.1				20934.1	18105	1693.33				10687.7	20242.5	20060.6				15943.6	19667.1					18131.8	25072.1	20141.1	22075.9	20981.8	22344.2
2	23345.9	25307.6	23000.1				24320.8	23980.9	24273.1				24383.4	22496.3	24237.3				21449.9	24952.8	22687.1				17923.1	22564.8					20510.8	29406.8	23015	25256.9	23766.3	25581.8
4	23405.6	25689.2	23021				25605.7	25352.3	25584.8				25975.4	24109.1	25912.8				23152.2	27126.1	24371.5				19366	24687.5					22359.2	31830.5	24809.7	27928.1	25877	27814.8
6	23152.2	25763.7	23152.2				26333.1	26276.5	26145.3				27761.1	25465.6	27388.5				24848.5	29078.8	26637.2				21038.5	26667					24332.7	34376.4	27716.4	30161	28494.5	30223.6
8	23176	25635.5	23021				27913.2	27415.3	27898.2				29737.7	27218.5	29618.4				27400.4	31395.2	28655.5				22845.1	28706.2					26553.7	37339.8	30095.4	32841.1	31058.3	33201.8
10.0003	23247.5	25382.1	23498				29499.2	28667.4	29207				32083.9	29353.1	31612.8				29493.2	34281.1	31481.7				24899.2	31496.6					29314.3	40553.5	32554.9	35363.2	33488	36057.8
12.0003	22886.8	25859.1	23232.7				30951	29698.9	29985.1				34194.6	31478.7	33860.7				31809.6	36248.7	33804.1				27048.6	34018.7					31448.9	43260.5	35560	38103	36057.8	38544.2
14.0006	21855.3	24156.8	21974.6				31168.7	30229.6	31121				35980.3	33014	36209.9				33801.1	39140.4	36126.4				29072.9	36186.1					33723.6	46408.7	37813.8	40899.3	39015.2	41081.2
16.0003	20153	22958.4	20072.5				30802	29868.8	30790				37357.7	34278.1	37372.6				35908.8	41871.2	38344.4				30864.6	38639.6					35893.9	49673.1	40827.8	43665.9	41781.8	43642.1
18.0003	17794.9	20734.4	17777				30572.4	29672.1	30017.9				38356.4	35249.9	38827.4				37757.2	44217.4	40097.4				33258.5	41671.5					39086.8	52943.5	43725.6	47359.7	45565	47586.2
20.0003	16027	18766.8	16217.8				29743.6	28753.9	28607.8				39614.4	36248.7	39876.8				40088.5	46888.6	42139.5				35640.5	44772					43171	56920.4	47619	51369.4	49017.2	51792.7
22.0003	14435.1	16733.6	13898.5				28437.9	27114.2	28369.3				41131.9	36627.3	41752				42947.4	49270.6	45636.5				38347.4	48459.7					46668	60408.5	51542.3	54979.7	52925.6	56106.6
24.0003	12720.9	14721.3	12348.2				27588.2	26410.6	26702.8				42047.1	37828.7	43713.6				45445.7	52994.2	47368.6				41510.5	51429					50376.7	65008.5	55173.4	58897	56470.3	59979.2
26.0003	11328.6	12905.7	11003.7				26401.7	25364.2	25095.9				43141.2	38922.8	44265.2				47771.1	56133.4	50615.2				45013.4	55608.7					53161.1	67855.5	58539.2	62429.7	60104.4	62990.2
28.0003	9823.12	11617.8	9790.33				24896.2	23849.8	23593.4				43111.4	39981.1	44977.7				50090.4	58694.2	53176				47258.3	58273.9					56637.2	70529.7	61890.1	65193.3	63154.2	65661.4
30.0003	8737.95	10681.7	8711.12				24010.7	22511.2	22657.3				43636.1	40037.8	46495.1				52120.7	61022.6	54693.5				50305.1	61216.4					59991.1	71462.8	64290	67554.4	65732.9	68359.4
32.0003	7718.38	9372.95	7906.19				22427.7	21429	21190.5				43588.4	40136.2	47145				53772.3	63148.2	57570.3				52564.9	64576.2					63151.2	74286	68159.6	70544.6	69423.7	71111
34.0003	7056.55	8326.55	6794.2				21285.9	20352.8	19893.7				45102.9	40008	47109.2				55569.9	65121.8	59323.3				55406	67986.7					66102.6	77768.1	71516.5	74208.5	72410.9	74351.6
36.0003	5938.59	7268.21	5899.83				20439.2	19345.1	18573				44292	39867.8	48242.1				57534.6	67253.3	61681.4				58071.2	70121.3					68836.4	80379.6	74089.3	74810.7	74786.9	75907.8
38.0006	5536.12	6481.17	5404.95				19187.1	18465.7	17547.5				45743.8	40848.7	48659.5				59210	68436.9	63702.7				60861.6	72717.9					71838.4	81730.1	77297.1	79404.8	77416.3	79073.9
40.0003	4877.28	5804.44	4832.56				18549.2	16894.6	16748.5				46217.8	41105.1	48880.1				60614.2	70574.4	66379.8				64233.4	75359.3					74897.2	85093	79413.7	80710.6	80436.3	80639
42.0003	4453.94	5363.21	4334.69				17759.1	16191	15633.5				46659.1	41143.8	50549.6				61633.7	71307.8	67813.8				66293.4	76921.4					76882.7	86175.1	80868.6	83769.3	82087.9	84264.2
44.0003	3914.34	4573.19	3941.17				16781.3	15433.8	14488.7				47529.6	41710.2	49956.3				61335.6	72458.6	69092.8				68165.6	79160.3					78832.4	89719.8	82883.9	86750.5	83480.1	86434.5
46.0003	3353.87	4179.67	3464.18				15997.2	14458.9	14053.5				46995.9	41850.4	50624.1				61595	72315.4	70306.1				69504.2	80227.6					80507.8	91463.8	85960.5	88825.4	85886	88575
48.0003	3160.09	3714.6	3189.91				15126.7	13391.6	12953.4				47329.8	41585	50248.5				61156.7	72232	70025.9				70267.4	79932.5					81488.7	93198.9	87194.7	89040.1	87197.7	90432.3
50.0003	2784.46	3389.65	2769.55				14512.6	13138.2	12363.1				46003.2	41099.1	49315.3				61103.1	71206.4	70016.9				71152.8	82627.5					83998.9	94352.6	89579.7	89836.1	89764.5	90155.1
52.0003	2575.77	3082.58	2560.87				13522.8	12205.1	11477.7				45210.2	40321	49380.9				60584.3	70938.1	70136.2				71495.6	80943.1					87859.5	93034.9	91648.7	91797.7	91660.6	89663.2
54.0003	2259.76	2909.67	2402.86				12884.8	11528.4	10720.5				45022.4	40207.7	47645.8				60575.4	70729.4	69495.2				71042.5	82538.1					89016.2	95232.1	94403.3	92936.5	93231.7	94796.8
56.0003	2191.2	2569.81	2083.87				12038.2	10953	10073.5				44402.3	39188.1	47589.2				60649.9	69250.8	69387.9				72395.9	81476.7					89937.4	96985	93255.5	94191.6	95870.1	94269.1
58.0003	1910.96	2283.61	1794.69				11331.6	10389.5	9375.94				43060.7	38714.1	46993				59341.2	69188.1	69405.8				71161.7	80922.2					90721.5	96812.1	96531.9	96007.2	96180.1	96833
60.0003	1657.56	2188.22	1699.3				10496.9	9712.81	8967.51				42229	37685.6	45225.1				59257.7	68913.9	69689				70231.6	79419.7					94081.3	95050.2	95738.9	96069.8	97366.6	98496.5
62.0003	1544.27	1931.83	1493.59				9861.88	8901.92	8475.61				41692.4	36558.7	45380.1				57805.8	67450.1	67906.2				72336.3	81336.6					95595.8	95810.4	96871.8	96314.3	99304.4	95908.8
64.0003	1377.32	1803.64	1365.4				9238.8	8565.04	7959.86				40830.8	36209.9	44139.9				57877.4	67327.9	67745.2				71361.5	80340.9					93839.9	99423.7	99656.2	99584.7	99551.9	94787.9
66.0003	1311.74	1714.2	1284.91				8949.62	8234.13	7405.35				39522	35369.2	43487.1				56348	65345.4	67393.4				70461.1	80510.8					96481.2	95446.7	98100	100503	98481.6	97518.7
68.0003	1261.06	1618.8	1189.51				8240.09	7551.43	6889.6				38433.9	34406.3	41871.2				56255.6	64928	66013.1				69250.8	79491.2					98991.4	97685.6	100375	101180	100065	98305.7
70.0003	1231.24	1478.68	1103.05				7882.35	7193.68	6496.08				37980.7	33356.9	41036.5				54917.1	63741.5	65873				70079.5	78912.9					96406.7	95342.4	100586	101230	101850	96493.1
72.0003	1111.99	1436.95	939.084				7223.49	6752.46	6123.43				37053.6	32379	40702.6				54186.7	64686.5	64054.5				67950.9	78561.1					99957.3	98114.9	102441	99525	104080	100470
74.0003	1025.54	1284.91	897.347				6856.81	6403.66	5715				36350	31672.5	39626.4				53280.4	62856	63410.5				69590.6	78283.9					100730	100822	101338	101108	102938	103621
76.0003	971.878	1287.89	837.723				6698.8	6007.16	5485.44				35029.3	31320.7	38967.5				52222	60441.2	63285.3				68845.3	78301.7					103633	104152	102247	104551	104441	101982
78.0003	840.704	1323.66	828.779				6382.79	5595.75	5249.93				34427.1	30480	37840.6				51828.5	59821.2	62361.2				66841.9	77317.9					102125	101358	102921	101266	103740	101815
80.0003	831.76	1195.47	721.455				6001.19	5184.34	4769.95				33681.8	29791.3	36958.2				50850.7	59245.8	61517.5				66871.7	76963.2					101221	100041	104969	102614	103824	103422
82.0003	804.929	1061.31	620.094				5592.77	4883.24	4453.94				32978.2	28998.3	35363.2				49863.9	59078.8	59946.4				65074.1	74208.5					104575	100327	105058	106826	105344	103869
84.0003	748.286	1058.33	587.3				5360.23	4591.08	4161.78				31666.5	27886.3	34826.6				48555.1	57448.1	59347.1				64337.7	75699.1					103439	102017	106936	107047	105619	106641
86.0003	724.436	924.178	539.601				5053.17	4337.68	3821.92				31255.1	26908.5	34576.2				47866.5	56133.4	57364.6				62677.2	75365.2					104727	104587	103681	107890	107157	105860
88.0003	646.925	879.46	518.732				4856.41	4269.11	3574.48				30199.8	26190	33824.9				47377.5	56395.7	57147				64048.5	75168.5					103356	104873	107166	105583	109339	106501
CD8→CD4 switch
Time (h)	2:1 (E:T)						1:1 (E:T)						1:2 (E:T)						1:4 (E:T)						1:8 (E:T)						A375 only
0.00027778	21232.2	24222.4	20543.6				21607.9	20346.8	20841.7				21581	19762.5	25215.2				23933.2	23718.6	16748.5				21593	17982.7					18131.8	25072.1	20141.1	22075.9	20981.8	22344.2
2	24383.4	27692.5	23870.6				23995.8	22386	23679.8				24571.2	22046.1	28244.1				27185.7	26759.4	18865.2				24496.7	20472					20510.8	29406.8	23015	25256.9	23766.3	25581.8
4	26014.1	30184.8	25277.8				25650.4	23426.4	25000.5				26410.6	23635.1	30339.9				29180.2	28864.2	20185.8				26440.4	22010.3					22359.2	31830.5	24809.7	27928.1	25877	27814.8
6	27632.9	31532.4	26983				26553.7	25289.7	26064.8				27612.1	25104.8	32080.9				31583	30968.9	21917.9				29037.1	24043.5					24332.7	34376.4	27716.4	30161	28494.5	30223.6
8	29007.3	33336	28724				27853.5	26389.8	27564.4				29955.3	26726.6	34349.6				34212.5	33583.4	23796.1				31544.3	26076.7					26553.7	37339.8	30095.4	32841.1	31058.3	33201.8
10.0003	31213.4	35625.6	30816.9				29594.6	27937	29353.1				31890.1	29186.1	36758.4				36994	36561.7	25751.8				34090.2	28682.3					29314.3	40553.5	32554.9	35363.2	33488	36057.8
12.0003	33380.7	37211.6	32641.4				30742.3	29314.3	30083.5				34588.1	31273	39316.3				40157	39113.6	28050.3				36803.2	31115					31448.9	43260.5	35560	38103	36057.8	38544.2
14.0006	34802.8	39677.1	34713.3				32024.3	30116.3	31144.8				36594.5	32611.6	41790.7				42771.6	41948.7	30134.2				39459.4	33309.2					33723.6	46408.7	37813.8	40899.3	39015.2	41081.2
16.0003	36329.1	42002.4	36361.9				32566.8	30864.6	32474.4				38335.5	34173.7	44181.7				45934.6	44798.8	32328.3				42694.1	35640.5					35893.9	49673.1	40827.8	43665.9	41781.8	43642.1
18.0003	38126.8	43719.6	37724.3				33175	31991.5	32927.6				40750.3	36195	46119.5				48760.8	48012.5	33884.5				45487.4	38478.6					39086.8	52943.5	43725.6	47359.7	45565	47586.2
20.0003	38764.8	45198.3	38487.6				33133.3	31934.8	33353.9				42008.4	37807.8	48388.2				52490.3	50913.3	36102.6				49607.5	42023.3					43171	56920.4	47619	51369.4	49017.2	51792.7
22.0003	40043.7	47347.7	40094.4				32295.5	31532.4	33204.8				44551.3	39048	51271				56297.3	54705.4	38782.7				53408.6	45502.4					46668	60408.5	51542.3	54979.7	52925.6	56106.6
24.0003	40932.2	48939.7	42136.6				32131.6	31264	33148.2				46578.6	40118.3	53262.5				59359.1	58643.6	42321.4				57594.2	49038.1					50376.7	65008.5	55173.4	58897	56470.3	59979.2
26.0003	41316.7	50603.2	43361.8				31386.3	30924.2	32885.8				48009.6	41915.9	55098.9				63726.6	61675.5	45183.4				61562.2	52931.6					53161.1	67855.5	58539.2	62429.7	60104.4	62990.2
28.0003	41883.2	51679.4	44417.2				30193.8	30802	32080.9				49664.1	42971.3	57537.5				66439.5	65014.4	47720.4				64749.1	56002.2					56637.2	70529.7	61890.1	65193.3	63154.2	65661.4
30.0003	42479.4	51977.6	44661.7				29266.6	30536.6	31448.9				51673.5	43600.3	59180.2				69250.8	69164.3	50469.1				67572.3	58908.9					59991.1	71462.8	64290	67554.4	65732.9	68359.4
32.0003	43293.3	53190.9	45514.3				28503.4	29788.3	30444.2				52645.4	43779.2	61207.4				71465.8	71799.7	52839.1				71501.6	62206.1					63151.2	74286	68159.6	70544.6	69423.7	71111
34.0003	42792.4	53766.3	46101.6				28220.2	29123.5	30587.3				53882.6	45329.4	61845.4				74473.9	73916.4	54937.9				75186.4	66406.7					66102.6	77768.1	71516.5	74208.5	72410.9	74351.6
36.0003	43332	54985.6	45824.3				27155.9	28405.1	29174.2				55164.5	45818.4	63592.4				76760.4	75478.5	58709.2				77556.4	70091.5					68836.4	80379.6	74089.3	74810.7	74786.9	75907.8
38.0006	43815	54958.8	45711				26365.9	27585.2	29001.3				55918.7	47076.4	64260.2				78978.5	78462.7	61457.8				80978.9	72852.1					71838.4	81730.1	77297.1	79404.8	77416.3	79073.9
40.0003	43242.6	54839.5	45323.5				25289.7	27704.5	28083.1				57135.1	47198.7	65011.5				81843.4	80984.8	63327.1				82997.2	76194					74897.2	85093	79413.7	80710.6	80436.3	80639
42.0003	42029.2	53465.2	43871.6				24007.8	26339.1	27155.9				58566.1	47881.4	66758.4				83903.4	83423.5	65971.4				86133.4	78537.2					76882.7	86175.1	80868.6	83769.3	82087.9	84264.2
44.0003	40622.1	51986.5	43454.3				22809.3	25149.6	26655.1				59135.5	48113.9	68144.7				85608.7	85045.3	68639.6				88557.1	80764.2					78832.4	89719.8	82883.9	86750.5	83480.1	86434.5
46.0003	39689	50916.2	42616.5				22108.7	24338.7	25125.7				60649.9	48459.7	68237.1				85259.9	86628.3	69534				89800.3	83068.7					80507.8	91463.8	85960.5	88825.4	85886	88575
48.0003	38511.4	50168	41117				21059.3	23140.2	24282				60754.3	49249.8	68195.4				86300.4	86929.4	72026.3				93198.9	85823.4					81488.7	93198.9	87194.7	89040.1	87197.7	90432.3
50.0003	37169.8	48823.4	39119.6				20340.9	22389	22967.3				59624.4	48364.3	68928.8				88446.8	88303.7	74369.5				94012.8	88521.4					83998.9	94352.6	89579.7	89836.1	89764.5	90155.1
52.0003	36400.7	47234.4	38433.9				19088.8	21557.2	21783.8				60047.7	47267.2	67885.4				88652.5	87996.7	75997.2				97447.1	88786.7					87859.5	93034.9	91648.7	91797.7	91660.6	89663.2
54.0003	35712	46128.4	37927.1				18233.1	20722.5	21324.7				59278.6	46787.3	67348.7				87346.8	89046.1	77282.2				96931.4	91538.4					89016.2	95232.1	94403.3	92936.5	93231.7	94796.8
56.0003	33914.4	44652.7	36227.8				17136	19661.1	20021.9				58115.9	45711	65554				89272.6	90199.8	77323.9				100372	93857.7					89937.4	96985	93255.5	94191.6	95870.1	94269.1
58.0003	32659.3	43528.8	35276.8				16256.6	18740	19145.4				57123.2	44974.7	65533.2				85158.5	88214.3	77154				101054	95592.8					90721.5	96812.1	96531.9	96007.2	96180.1	96833
60.0003	31693.3	41680.4	33505.9				15424.8	17866.5	18507.4				56020.1	43928.3	64149.9				87173.9	87844.6	77911.2				101063	96648.2					94081.3	95050.2	95738.9	96069.8	97366.6	98496.5
62.0003	30512.8	40019.9	33529.8				14944.9	16799.2	17639.9				55101.9	42843.1	62402.9				85641.5	86389.8	77487.9				103517	96609.4					95595.8	95810.4	96871.8	96314.3	99304.4	95908.8
64.0003	29734.7	39447.5	32262.8				14292	16205.9	16864.8				53992.9	42443.6	61052.4				85000.5	88578	76888.6				103976	98100					93839.9	99423.7	99656.2	99584.7	99551.9	94787.9
66.0003	28768.8	37787	30700.6				13400.6	15418.9	15869				54016.7	40911.3	60736.4				84720.3	86684.9	75654.4				102790	98180.5					96481.2	95446.7	98100	100503	98481.6	97518.7
68.0003	27328.8	36985	29791.3				13060.7	14840.5	15412.9				52794.4	40452.2	60623.1				84052.5	88095	76471.3				104692	100267					98991.4	97685.6	100375	101180	100065	98305.7
70.0003	26729.6	36069.8	28995.3				12395.9	14193.6	14804.7				51312.8	39304.4	58425.9				84288	84788.9	75082				102187	97775.1					96406.7	95342.4	100586	101230	101850	96493.1
72.0003	25534.2	34901.1	28038.4				11883.1	13507.9	14089.2				50633	38454.8	57114.2				85325.5	87054.6	74375.5				102620	97590.2					99957.3	98114.9	102441	99525	104080	100470
74.0003	24860.4	34012.7	27060.5				11358.5	13159.1	13832.9				50114.3	37804.8	56884.7				83638.1	86112.5	72911.7				101654	98198.4					100730	100822	101338	101108	102938	103621
76.0003	24076.3	32352.2	25868				10672.8	12652.3	13099.5				49056	36713.7	55885.9				83450.3	84613	73472.2				99653.2	97986.7					103633	104152	102247	104551	104441	101982
78.0003	22991.2	31553.2	24723.3				10559.5	12035.2	12509.2				47744.2	35554	54350.6				81521.4	81920.9	71605.9				103174	101639					102125	101358	102921	101266	103740	101815
80.0003	22189.2	30870.5	23933.2				10043.7	11519.4	11993.5				46626.3	34880.3	53447.3				79947.4	82818.3	71492.6				103320	98642.6					101221	100041	104969	102614	103824	103422
82.0003	21509.5	29821.1	22910.7				9632.32	11093.1	11796.7				46056.9	34158.8	52719.9				80919.2	81455.9	71105.1				105648	99566.8					104575	100327	105058	106826	105344	103869
84.0003	20868.5	28750.9	22231				9089.74	10628	11063.3				44622.9	33523.8	50484				78298.8	82031.2	69215				103386	100038					103439	102017	106936	107047	105619	106641
86.0003	20063.6	27996.6	21375.3				8717.09	10136.1	10604.2				43546.7	32307.5	50257.4				80570.4	83044.9	70011				104387	99289.5					104727	104587	103681	107890	107157	105860
88.0003	19300.4	26977.1	20498.9				8371.26	9721.76	10458.1				42610.6	31624.8	48698.2				79369	81208.4	66889.6				104799	99560.8					103356	104873	107166	105583	109339	106501

## Sheet: Panel D (Donor2)
Panel D Donor 2
WT
Time (h)		2:1 (E:T)					1:1 (E:T)						1:2 (E:T)						1:4 (E:T)						1:8 (E:T)						A375 only
0.0703		24541.4	26851.8				27096.3	30241.5	30047.7				30846.7	31726.1	31550.2				32844.1	30939.1	30152.1				31958.7	31767.9	28944.7				20117.3	19699.9	20218.6	29728.7	28151.7	29141.4
2.07		27474.9	29669.1				29666.1	33899.4	33467.2				34832.6	36266.5	35759.7				37113.2	35345.3	34152.8				36221.8	35700.1	32695				22678.1	21873.2	22687.1	33485.1	31940.8	32915.7
4.07		28592.9	31487.6				32826.2	36683.9	36242.7				37825.7	39402.8	39215				40207.7	38821.4	36928.4				39426.6	38633.6	36132.4				24911.1	24279	25182.4	36734.6	35133.7	35381.1
6.07		29830.1	32733.8				34925	38538.2	38264				39972.2	41424.1	41996.4				42723.9	41343.6	39665.1				42333.3	41245.2	37974.8				26893.6	26380.8	27492.8	39212	37602.1	38168.6
8.0703		30655.9	33786.2				36666	40401.5	40681.7				42607.6	43567.6	44220.4				45696.1	43976	41960.7				45004.5	44131	40741.3				28941.7	28154.6	29105.7	41722.2	39483.3	40833.8
10.0703		30834.8	33500				38836.3	42825.2	42795.4				44625.9	46247.7	46462.3				48731	46226.8	44524.5				47729.3	47064.5	43639.1				30957	30229.6	31183.6	44962.8	42431.7	43815
12.0703		30730.4	33312.2				40973.9	45043.2	45061.1				47377.5	49562.8	49067.9				52016.3	49002.3	47520.6				51819.6	50504.8	46346				33336	32563.9	33488	47794.9	45952.5	46694.8
14.0703		29114.6	31410.1				42363.1	46405.7	46712.7				49950.3	51950.7	52421.8				55242	52222	50573.4				55364.2	54058.5	49577.7				35876	35068.1	35843.2	50892.4	48808.5	50266.3
16.0703		27406.3	30351.8				43463.2	47875.4	48200.4				51634.7	53232.7	54615.9				58640.6	55987.3	53909.4				58080.1	57084.4	51649.6				38556.1	37867.4	38779.7	54869.3	51604.9	53271.4
18.0706		25131.7	27984.7				44569.2	48787.7	48832.4				53855.7	55170.4	55805.4				61982.5	58479.6	56473.2				61791.7	60778.1	55528.2				41778.8	40771.2	42103.8	58366.3	55647.4	57644.9
20.0703		23032.9	25358.3				45004.5	49061.9	48549.2				54642.8	57644.9	58846.3				64761	61216.4	60417.4				65825.3	64850.5	59409.8				44798.8	44178.7	44810.7	61839.4	59859.9	61204.4
22.0703		21005.7	22672.2				45046.2	48099	49053				55632.5	57230.5	59472.3				67784	64084.3	62304.5				68648.6	67473.9	62632.4				48510.4	47914.2	48173.5	65375.2	63473.2	63902.4
24.0703		18984.4	21473.7				44491.7	48212.3	48480.6				55978.4	57871.4	61448.9				68234.2	66833	65381.1				71650.6	69847	66201				51584.1	50627.1	51566.2	69152.4	66251.6	68031.4
26.0703		17344.7	19747.6				44265.2	48039.4	48379.2				56908.5	59233.9	62030.2				72059.1	69086.8	67423.3				74530.5	73323.1	67715.4				54911.1	54383.4	54487.8	71722.2	69429.6	69769.5
28.0703		16164.2	18167.5				44807.7	47177.8	48635.6				57224.5	58342.5	62247.9				75117.8	69888.7	68314.6				77970.8	76990	72539				58101	57227.5	57799.9	74315.9	71361.5	72875.9
30.0703		14927	16679.9				44214.5	47103.3	48107.9				59069.9	59991.1	63732.5				77684.6	71671.5	71281				81092.2	78850.3	75043.3				61201.5	60879.5	60563.5	77368.6	73952.1	75022.4
32.0703		13791.1	15535.1				43138.2	45922.7	47162.9				58539.2	60924.2	64331.7				77574.3	73543.7	73364.8				82576.8	81211.4	77756.2				64307.9	64266.2	64263.2	79428.6	76307.3	78039.4
34.0703		12670.2	14289				43162.1	45550.1	47309				59141.4	59710.8	63425.4				77818.8	74548.4	75553.1				85793.5	83763.3	77878.4				67333.8	67184.8	66859.8	82591.7	79577.7	81858.3
36.0703		11704.3	13051.8				42246.9	43981.9	46682.9				59579.7	60014.9	64003.8				79619.4	76784.3	76053.9				86374.9	83301.2	79637.3				69581.7	70771.2	69954.3	85501.4	82833.2	83864.7
38.0706		10595.3	12124.6				42154.4	44327.8	44715.3				59347.1	60259.4	64304.9				79601.6	75556	76059.9				87597.2	84610	80722.5				72634.4	74086.3	72327.4	88098	83566.6	85877
40.0703		9817.16	11298.8				40726.4	42652.3	45284.7				58431.9	58762.8	62894.8				80621.1	77580.3	76584.6				86965.2	86729.6	82693.1				74956.8	75916.8	74614	90888.4	86965.2	87296.1
42.0703		9119.55	10189.8				40902.3	41128.9	43719.6				57752.2	58428.9	62575.8				80144.1	76042	77729.3				85140.7	87385.5	82448.6				77392.5	78286.8	77312	91994.5	89973.2	89994.1
44.0703		8308.66	9432.58				40127.2	40860.6	42392.9				56148.3	56425.6	60691.7				81116	75046.2	75201.3				88592.9	85456.7	83957.1				79598.6	80069.6	78689.3	92769.6	89394.9	92092.9
46.0703		7655.77	8377.23				38714.1	39617.4	42029.2				55012.4	56401.7	60339.9				77669.7	75007.5	75037.3				85337.4	85504.4	81950.8				82472.5	82922.6	81217.4	95637.5	92131.6	92814.3
48.0703		6958.17	7927.06				38296.8	38422	41635.7				53038.9	55146.6	60816.9				80397.5	75037.3	74777.9				86679	87299.1	80692.7				84133	85370.2	83596.4	95449.7	92420.8	95202.3
50.0703		6361.92	7169.83				37834.7	26941.3	39197.1				53551.7	53656	59502.2				79500.2	73967	74271.1				87164.9	85215.2	82591.7				86148.3	88399.1	86166.2	96561.7	95008.5	92948.5
52.0703		5807.42	6555.7				36794.2	36630.2	38815.5				52397.9	52633.4	59177.2				77234.5	73585.4	74280.1				87966.9	85385.1	83614.3				87972.8	91651.6	88202.4	97125.2	97226.5	95667.3
54.0703		5303.59	5682.2				35774.6	35688.2	37640.9				51619.8	51873.2	57579.3				77481.9	72858	72476.4				86443.4	85245	81119				91538.4	92447.6	89910.6	98612.8	95783.6	96356
56.0703		4683.5	5226.08				34489.7	34421.2	36731.6				50230.6	50382.6	55796.5				75505.4	72747.7	72220.1				85093	86693.9	81894.1				91976.6	91100.1	91457.9	96645.2	95050.2	98410.1
58.0703		4313.82	4704.36				33023	33631.1	35431.8				49258.7	48039.4	55963.5				75305.6	70950.1	70401.5				89466.4	85847.2	82919.6				93157.2	93404.6	91845.4	97810.8	96221.9	95729.9
60.0703		4000.8	4269.11				32328.3	31782.8	34394.3				47097.3	47475.9	53828.9				73612.3	70455.2	70565.5				84979.7	84815.7	82645.4				95297.7	95306.6	94776	99256.7	99864.9	97476.9
62.0706		3595.35	3890.49				30963	30751.3	32891.8				46307.3	46632.2	52633.4				72488.4	68231.2	69432.6				85397	85769.7	82964.4				97441.2	99614.5	96022.1	103260	97754.2	98767.8
64.0703		3237.61	3684.79				29552.8	29123.5	32033.2				45305.6	45004.5	51777.8				72032.2	68508.4	68529.3				86351	84168.8	81616.9				97348.8	97772.1	96159.2	98162.6	101138	99525
66.0703		3040.84	3240.59				29084.8	28154.6	30649.9				43978.9	43722.6	49091.8				72303.5	67974.8	66552.8				86577.6	82874.9	81891.1				100416	100327	93848.8	98606.8	98720.1	98034.4
68.0703		2814.27	3085.56				28056.3	27606.1	29994				42792.4	42726.8	47684.6				71707.3	66203.9	67044.6				84604	83053.8	81363.4				99742.7	100473	95855.2	100291	100205	104852
70.0703		2677.14	2745.7				26947.2	26425.5	28646.5				41635.7	40687.7	47303				70025.9	67008.9	64868.4				81971.6	83554.6	81810.6				99590.6	100509	97017.8	102396	100199	103863
72.0703		2364.11	2477.39				24308.9	25045.2	27403.4				40431.3	39933.4	46524.9				70008	65774.6	66749.5				84118.1	79953.3	79270.6				102664	101907	99218	100485	97646.9	101281
74.2594		2146.48	2340.26				24717.3	24419.2	27227.5				39823.1	39411.7	45073.1				69993.1	65807.4	65583.9				82916.7	80182.9	81339.6				101364	104006	102044	99319.3	99143.4	100735
76.259		2098.78	2215.05				23796.1	23867.7	25739.8				39268.6	38580	43466.2				67912.2	64892.2	64376.5				82708	80266.4	79777.4				104179	101352	99516.1	101305	102888	104018
78.259		1949.72	2048.1				23107.4	22821.2	24896.2				38532.3	36692.8	43111.4				67605.1	64328.8	63124.3				83414.5	81622.8	81023.6				101069	103738	101683	104739	105162	105025
80.259		1934.81	1997.42				21894.1	21888.1	24127				37804.8	36278.5	41015.6				68052.3	64749.1	62847.1				82547	81929.9	80725.5				105505	105407	102032	103424	104608	105166
82.259		1794.69	1878.17				21127.9	20916.2	23018				36260.6	35604.7	41409.1				68252.1	63550.7	63368.8				85492.4	81032.5	81533.4				104933	106331	102918	106355	105279	104659
CD8 KO
Time (h)		2:1 (E:T)					1:1 (E:T)						1:2 (E:T)						1:4 (E:T)						1:8 (E:T)						A375 only
0.0703		26449.4	23855.7				21297.8	28604.8	28077.1				28947.6	28127.8	30274.3				31511.5	30846.7	31836.5				32036.2	32113.7	28503.4				20117.3	19699.9	20218.6	29728.7	28151.7	29141.4
2.07		29776.4	26148.3				23608.3	31431	31207.4				32730.8	31505.5	34114.1				35178.4	34799.8	35935.6				36093.6	36290.4	31943.8				22678.1	21873.2	22687.1	33485.1	31940.8	32915.7
4.07		31210.4	28095				25698.1	34176.7	34027.6				35279.8	34525.5	37068.5				38672.4	38147.7	39414.7				39432.6	39074.8	35154.5				24911.1	24279	25182.4	36734.6	35133.7	35381.1
6.07		32534	28855.2				27328.8	36117.5	35688.2				37849.6	37044.6	39903.6				41519.4	40568.4	41614.8				41987.5	41659.6	36880.7				26893.6	26380.8	27492.8	39212	37602.1	38168.6
8.0703		33571.5	30533.7				28545.2	38117.9	38240.1				40595.3	39212	41951.7				44321.8	42837.2	44518.6				45320.5	44846.5	39736.7				28941.7	28154.6	29105.7	41722.2	39483.3	40833.8
10.0703		34254.2	31860.3				30247.5	40571.4	40395.5				43096.5	41594	44947.8				47159.9	45904.8	47446.1				48066.2	47732.3	42536				30957	30229.6	31183.6	44962.8	42431.7	43815
12.0703		34623.9	32039.2				31767.9	42899.8	42872.9				46071.8	44369.5	47985.7				50567.4	49372	50030.8				51560.2	50874.5	45129.7				33336	32563.9	33488	47794.9	45952.5	46694.8
14.0703		34743.1	32865				33392.6	44956.8	45108.8				48963.6	46650.1	51598.9				53864.7	52827.2	53608.3				54988.6	54094.2	48456.8				35876	35068.1	35843.2	50892.4	48808.5	50266.3
16.0703		32805.3	32832.2				34543.4	47449.1	47377.5				52141.5	49971.2	54210.5				57788	56038	57126.1				58625.7	58214.3	51393.2				38556.1	37867.4	38779.7	54869.3	51604.9	53271.4
18.0706		31812.6	31216.3				35482.5	49217	48421				55757.8	53253.5	57102.3				61332.6	59621.4	60661.9				62760.6	61231.3	55027.3				41778.8	40771.2	42103.8	58366.3	55647.4	57644.9
20.0703		29087.8	30494.9				37101.3	50150.1	49780.4				57978.8	56127.4	59687				65247	63291.3	63798.1				65846.2	65405	58077.1				44798.8	44178.7	44810.7	61839.4	59859.9	61204.4
22.0703		27501.8	28494.5				37748.2	50665.8	52093.8				61240.2	58885.1	62361.2				68594.9	66961.2	67295.1				69328.3	68246.1	62671.2				48510.4	47914.2	48173.5	65375.2	63473.2	63902.4
24.0703		24920	27188.7				37524.6	51130.9	52329.3				63476.1	61976.6	65011.5				72449.6	69921.5	69820.2				73180	72688.1	64278.1				51584.1	50627.1	51566.2	69152.4	66251.6	68031.4
26.0703		23143.2	25492.4				37980.7	51789.8	53143.2				65357.3	64146.9	67688.6				74116.1	73248.6	72661.3				76006.2	76179.1	67921.1				54911.1	54383.4	54487.8	71722.2	69429.6	69769.5
28.0703		20963.9	23611.3				37620	53718.6	52761.6				68228.2	66028.1	68860.2				76814.1	76131.4	75618.6				76849.9	79091.8	70726.5				58101	57227.5	57799.9	74315.9	71361.5	72875.9
30.0703		19181.2	22293.6				36988	52633.4	53697.7				69528	68496.5	70318				81047.4	78078.1	78110.9				82693.1	81172.6	74345.7				61201.5	60879.5	60563.5	77368.6	73952.1	75022.4
32.0703		18376.2	21432				37307	52025.3	53572.5				72059.1	69954.3	71972.6				82946.5	81748	82087.9				85087	84425.2	77258.3				64307.9	64266.2	64263.2	79428.6	76307.3	78039.4
34.0703		16769.4	19601.5				36752.5	52863	53390.7				74017.7	71927.9	73877.6				84714.3	83957.1	80892.4				85206.2	87710.5	79205.1				67333.8	67184.8	66859.8	82591.7	79577.7	81858.3
36.0703		15895.9	18605.8				36999.9	51655.6	53638.1				74330.8	72395.9	74783.9				89630.4	86640.2	85710.1				88852.3	91615.9	81023.6				69581.7	70771.2	69954.3	85501.4	82833.2	83864.7
38.0706		15487.4	17317.9				36546.8	51834.5	54374.5				75377.2	73612.3	75672.3				92519.2	85963.5	87618.1				90903.4	93580.5	85611.7				72634.4	74086.3	72327.4	88098	83566.6	85877
40.0703		13967	16295.4				36159.2	51190.5	53223.7				76378.9	74116.1	76402.7				93085.6	89308.4	86649.1				93377.8	96054.9	87138.1				74956.8	75916.8	74614	90888.4	86965.2	87296.1
42.0703		12878.9	15460.6				35294.7	51077.2	52642.4				75588.8	72771.6	76346.1				93321.1	84932	88670.4				92164.4	95563	87498.8				77392.5	78286.8	77312	91994.5	89973.2	89994.1
44.0703		12220	14551.3				34373.5	49398.8	52049.1				75082	73344	76182.1				92149.5	88661.5	86303.3				95080	98267	88259				79598.6	80069.6	78689.3	92769.6	89394.9	92092.9
46.0703		11438.9	13701.7				33971	49559.8	52177.3				76027.1	72145.5	74625.9				81154.8	89189.1	86127.4				92295.6	99328.3	90626.1				82472.5	82922.6	81217.4	95637.5	92131.6	92814.3
48.0703		10827.8	13162.1				33219.7	47941	49676.1				74101.2	73087.6	74965.8				91705.3	88115.9	85847.2				97008.9	96812.1	93136.3				84133	85370.2	83596.4	95449.7	92420.8	95202.3
50.0703		10309.1	12521.1				31824.5	48093	48993.4				73734.5	71334.6	76098.6				92054.1	88542.2	84779.9				97694.6	99080.8	90477				86148.3	88399.1	86166.2	96561.7	95008.5	92948.5
52.0703		9596.55	11814.6				31210.4	47201.7	49145.4				74017.7	72628.5	74175.7				94218.5	87293.1	83512.9				94781.9	100616	93306.2				87972.8	91651.6	88202.4	97125.2	97226.5	95667.3
54.0703		8687.27	11099.1				30486	44739.2	46748.5				73663	71310.8	73123.4				94707.4	86288.4	84681.6				98252.1	101424	90980.9				91538.4	92447.6	89910.6	98612.8	95783.6	96356
56.0703		8269.9	10520.7				29391.8	43528.8	46360.9				72005.4	70780.1	73373.8				94218.5	87764.1	85891.9				97274.2	99155.4	93270.4				91976.6	91100.1	91457.9	96645.2	95050.2	98410.1
58.0703		7611.05	9861.88				28357.4	43203.8	45755.8				72139.6	70273.3	71737.1				93753.4	88148.7	83080.6				97766.1	98413.1	91034.5				93157.2	93404.6	91845.4	97810.8	96221.9	95729.9
60.0703		7065.49	9304.39				27555.4	41122.9	43874.6				71713.2	67488.9	70312.1				94462.9	86765.4	83989.9				96156.3	100577	91934.9				95297.7	95306.6	94776	99256.7	99864.9	97476.9
62.0706		6627.25	8916.83				26869.7	40643	43853.7				69969.2	67005.9	69325.3				94957.8	87153	82406.9				98153.7	98150.7	93234.7				97441.2	99614.5	96022.1	103260	97754.2	98767.8
64.0703		6084.67	8153.64				25808.4	40073.6	43025				69289.5	65625.6	69841				95533.2	86631.3	84553.4				98088.1	99429.6	91964.7				97348.8	97772.1	96159.2	98162.6	101138	99525
66.0703		5720.96	7977.74				25420.9	38669.4	42029.2				68198.4	65327.5	69125.5				94129	87367.6	84359.6				94540.4	100986	92891.8				100416	100327	93848.8	98606.8	98720.1	98034.4
68.0703		5133.66	7330.82				24675.6	37154.9	40556.5				67453.1	62393.9	67292.1				94149.9	85087	83354.9				94656.7	99325.3	94117.1				99742.7	100473	95855.2	100291	100205	104852
70.0703		4951.81	7023.75				23673.9	36493.1	38723.1				67360.7	62086.9	66776.3				93699.7	85212.2	82350.2				95178.4	96385.8	93971				99590.6	100509	97017.8	102396	100199	103863
72.0703		4656.66	6624.27				21664.5	35732.9	37995.7				64740.2	62355.2	65163.5				93562.6	83417.5	82994.2				96683.9	100801	92584.8				102664	101907	99218	100485	97646.9	101281
74.2594		4370.47	6072.74				22099.8	34430.1	36883.7				65151.6	61523.4	65124.8				92552	82833.2	81262.1				97953.9	97238.4	92349.2				101364	104006	102044	99319.3	99143.4	100735
76.259		4203.52	5959.46				21637.7	33684.8	35941.6				64570.2	60828.8	64400.3				93982.9	80406.5	79491.2				93437.4	101990	93980				104179	101352	99516.1	101305	102888	104018
78.259		3887.51	5753.75				20710.5	32733.8	34641.8				63288.3	60745.3	64084.3				91091.2	81858.3	80042.8				94966.8	100485	94945.9				101069	103738	101683	104739	105162	105025
80.259		3765.28	5556.99				20540.6	31952.7	34182.7				63386.7	59066.9	63410.5				92179.3	79103.7	81062.4				94603.1	95682.2	92787.5				105505	105407	102032	103424	104608	105166
82.259		3651.99	5318.5				19652.2	31329.6	33440.3				62784.5	58348.4	63598.4				91323.7	82693.1	80874.5				96779.3	97921.1	91347.6				104933	106331	102918	106355	105279	104659
CD8→CD4 switch
Time (h)		2:1 (E:T)					1:1 (E:T)						1:2 (E:T)						1:4 (E:T)						1:8 (E:T)						A375 only
0.0703		25075	18310.7				20215.7	27403.4	29976.2				29970.2	30137.2	30184.8				30196.8	31451.9	28908.9				30748.3	32516.2	27850.5				20117.3	19699.9	20218.6	29728.7	28151.7	29141.4
2.07		27388.5	20126.2				22514.2	29916.5	32975.3				33485.1	33401.6	33962.1				33819	35097.9	32018.3				34838.5	37157.9	31559.2				22678.1	21873.2	22687.1	33485.1	31940.8	32915.7
4.07		29669.1	21625.8				24189.6	33374.8	36084.7				36180.1	36806.1	36770.4				36985	38386.2	35091.9				37989.7	39790.3	34206.5				24911.1	24279	25182.4	36734.6	35133.7	35381.1
6.07		31225.3	23146.2				25999.2	35249.9	38723.1				38970.5	38899	39534				39677.1	41000.7	37453.1				40392.6	42777.5	36877.7				26893.6	26380.8	27492.8	39212	37602.1	38168.6
8.0703		33040.9	24353.6				28023.5	37271.2	41215.4				41802.7	41784.8	42091.8				42789.4	43940.2	39927.5				43194.9	46044.9	39158.3				28941.7	28154.6	29105.7	41722.2	39483.3	40833.8
10.0703		34752.1	25590.8				30044.7	39689	43680.8				44390.4	44262.2	45010.5				45827.3	46554.7	43239.6				46360.9	48796.6	41841.4				30957	30229.6	31183.6	44962.8	42431.7	43815
12.0703		36883.7	26813.1				32522.1	42133.6	46244.7				47073.5	47115.2	47592.2				48605.8	50072.6	46247.7				49339.2	52475.4	44849.5				33336	32563.9	33488	47794.9	45952.5	46694.8
14.0703		38481.6	28339.5				34680.5	45120.8	49008.3				50334.9	50609.2	51142.8				51929.9	53575.5	49375				53164.1	55561	48617.7				35876	35068.1	35843.2	50892.4	48808.5	50266.3
16.0703		40258.4	29341.2				37324.9	48966.5	52049.1				54323.8	53453.3	54613				55561	57084.4	52791.4				55888.9	58670.4	51834.5				38556.1	37867.4	38779.7	54869.3	51604.9	53271.4
18.0706		42071	30041.8				39680	51193.5	55227.1				57382.5	57504.8	58652.5				60065.6	60620.1	56968.1				60259.4	63154.2	55018.4				41778.8	40771.2	42103.8	58366.3	55647.4	57644.9
20.0703		43278.4	30381.6				42071	53733.5	59251.7				61696.3	60724.5	61973.6				63565.6	64734.2	60894.4				63869.7	66221.8	58798.6				44798.8	44178.7	44810.7	61839.4	59859.9	61204.4
22.0703		43272.4	30971.9				44652.7	57919.1	62131.6				65998.2	64835.6	64686.5				66543.8	67956.9	64293				66892.6	70279.3	62957.4				48510.4	47914.2	48173.5	65375.2	63473.2	63902.4
24.0703		43594.4	30977.8				48099	59940.4	65497.4				68752.9	67837.7	68079.1				70499.9	72088.9	67766.1				70428.3	72300.5	65464.6				51584.1	50627.1	51566.2	69152.4	66251.6	68031.4
26.0703		44104.2	31025.5				50436.3	62450.6	68100				70970.9	70586.3	71942.8				73314.2	75687.2	72118.7				72243.9	75758.8	68240.1				54911.1	54383.4	54487.8	71722.2	69429.6	69769.5
28.0703		43439.3	30691.7				53730.5	65652.4	70246.5				73791.1	72932.6	74342.7				76399.7	76059.9	74432.1				75618.6	78480.6	70714.5				58101	57227.5	57799.9	74315.9	71361.5	72875.9
30.0703		43290.3	30635				55960.5	66546.8	70261.4				76912.5	75851.2	76721.7				78969.5	80457.2	78274.9				78868.2	81011.7	74584.2				61201.5	60879.5	60563.5	77368.6	73952.1	75022.4
32.0703		42655.3	30870.5				57957.9	69334.2	72518.2				80564.5	77994.7	80862.6				81780.8	82764.6	79911.6				81894.1	85951.6	78197.4				64307.9	64266.2	64263.2	79428.6	76307.3	78039.4
34.0703		42208.1	30223.6				59845	70839.7	74769				82708	81068.3	82093.9				86020.1	85665.4	82737.8				82427.8	88566.1	80266.4				67333.8	67184.8	66859.8	82591.7	79577.7	81858.3
36.0703		41501.6	29964.2				62316.4	72956.4	75934.6				86711.8	83271.4	83989.9				88232.2	91004.7	87158.9				86139.4	89567.8	84616				69581.7	70771.2	69954.3	85501.4	82833.2	83864.7
38.0706		40699.6	29573.7				63985.9	73803.1	78084.1				86204.9	85489.5	86893.6				90086.5	92629.5	90143.1				89102.7	89728.8	83504				72634.4	74086.3	72327.4	88098	83566.6	85877
40.0703		40148.1	28899.9				66040	74980.7	79106.7				90029.9	86503.1	88715.1				92554.9	92629.5	91109.1				90167	92414.8	87946				74956.8	75916.8	74614	90888.4	86965.2	87296.1
42.0703		39534	28223.2				67766.1	76551.8	79082.8				90840.8	87883.4	90190.8				93935.2	96299.4	95276.8				92262.8	91460.8	89239.8				77392.5	78286.8	77312	91994.5	89973.2	89994.1
44.0703		38910.9	27433.2				68532.3	77780	79744.6				93705.7	89025.2	91538.4				94012.8	97363.7	98016.5				92701	95148.6	90322				79598.6	80069.6	78689.3	92769.6	89394.9	92092.9
46.0703		37894.3	27009.8				69700.9	76575.6	78519.4				93461.2	89323.3	91729.1				96218.9	97292.1	97965.9				90909.3	96686.9	91261.1				82472.5	82922.6	81217.4	95637.5	92131.6	92814.3
48.0703		36722.7	25751.8				68615.8	77720.4	78939.7				95601.8	92617.6	90849.7				98833.4	99101.7	94558.3				93151.2	96469.3	93699.7				84133	85370.2	83596.4	95449.7	92420.8	95202.3
50.0703		35756.8	25459.6				69897.7	76274.5	77335.8				97766.1	90077.6	93816				96967.1	98696.3	96642.2				93347.9	98189.4	93777.2				86148.3	88399.1	86166.2	96561.7	95008.5	92948.5
52.0703		34191.6	24547.4				69143.4	74387.4	77932.1				95917.8	89081.8	91884.2				99405.8	98583	99990.1				90936.1	98246.1	99152.4				87972.8	91651.6	88202.4	97125.2	97226.5	95667.3
54.0703		33681.8	23995.8				69080.8	75144.6	78227.2				95390.1	93005.1	91168.7				100050	99429.6	100133				97166.9	98329.6	98922.8				91538.4	92447.6	89910.6	98612.8	95783.6	96356
56.0703		32528.1	23503.9				68896	75737.9	76182.1				97262.3	90307.1	93798.1				100449	102658	99930.5				96493.1	99095.7	99915.6				91976.6	91100.1	91457.9	96645.2	95050.2	98410.1
58.0703		31809.6	22809.3				66776.3	75490.4	75117.8				96081.7	91514.5	92915.7				98600.9	100488	102518				98609.8	100580	101296				93157.2	93404.6	91845.4	97810.8	96221.9	95729.9
60.0703		31040.5	21506.5				67128.1	74533.5	73984.9				93980	91121	91753				96367.9	98717.1	102143				98073.2	103052	102152				95297.7	95306.6	94776	99256.7	99864.9	97476.9
62.0706		30629	21238.2				66344.1	74134	73341				93139.3	89579.7	90283.3				97870.5	100646	101889				100422	100145	99563.8				97441.2	99614.5	96022.1	103260	97754.2	98767.8
64.0703		28601.8	20761.2				65050.2	73567.6	72905.7				94296	90572.4	90837.8				98156.7	98550.2	102068				100017	103317	102682				97348.8	97772.1	96159.2	98162.6	101138	99525
66.0703		28124.8	19816.2				64087.3	71844.4	70762.2				96040	89007.3	91022.6				101508	99045.1	99909.6				96782.3	97965.9	102912				100416	100327	93848.8	98606.8	98720.1	98034.4
68.0703		27147	19455.4				64773	69638.3	70362.8				95497.4	88891	90694.7				99212	101633	98427.9				99539.9	102620	101785				99742.7	100473	95855.2	100291	100205	104852
70.0703		26676	18480.6				63511.9	69808.2	68255				95199.3	88133.8	88378.3				99480.3	98794.6	102000				96934.4	103720	104724				99590.6	100509	97017.8	102396	100199	103863
72.0703		25865.1	17961.8				60787.1	68064.2	66979.1				94191.6	85862.1	87740.3				96859.8	101579	100252				99903.7	104981	106841				102664	101907	99218	100485	97646.9	101281
74.2594		24970.7	17744.2				61329.7	68183.5	68341.5				92772.6	84747.1	85784.6				100273	98878.1	103076				100983	102172	105953				101364	104006	102044	99319.3	99143.4	100735
76.259		24550.3	16894.6				61141.8	67667.7	67688.6				92092.9	82478.4	88139.8				98436.9	98493.5	97715.4				98094.1	105470	108123				104179	101352	99516.1	101305	102888	104018
78.259		24273.1	16760.4				59058	66594.5	64889.2				94024.7	83763.3	87045.6				97375.6	101144	101370				97736.3	105282	105938				101069	103738	101683	104739	105162	105025
80.259		23966	16116.5				58339.5	66916.5	66499.1				90286.2	84127	86562.7				100226	99411.8	104045				101478	103896	107145				105505	105407	102032	103424	104608	105166
82.259		23074.6	15788.5				57239.4	66728.6	67256.3				90271.3	84419.2	85131.7				99429.6	98201.4	101937				100834	108367	104760				104933	106331	102918	106355	105279	104659

## Sheet: Panel D (Donor 3)
Panel D Donor 3
WT
Time (h)	2:1 (E:T)						1:1 (E:T)						1:2 (E:T)						1:4 (E:T)						1:8 (E:T)						A375 only
0.00027778	15919.7	12869.9	15457.6				15720	16682.9	17001.9				15916.7	17127.1	16694.8				14968.7	16068.8	18418				15481.5	13183					17416.3	22845.1	24058.4	20972.9	20889.4	19422.7
2	17613	14059.4	16596.5				17595.2	18766.8	18632.6				17538.5	19255.7	18748.9				17034.7	18170.5	20758.2				21703.3	24177.7					19282.5	26005.2	27454	23575.5	23849.8	24589.1
4	16578.6	12977.2	15594.8				17130.1	18960.6	18707.2				18453.8	19890.7	19124.5				18194.4	19398.8	21566.1				23426.4	26172.1					21163.7	28348.4	29693	25593.8	25778.6	26866.8
6	15344.3	12455.5	14673.6				17201.6	18647.5	18423.9				19056	20367.7	19661.1				19118.6	20552.5	22836.1				25006.5	27674.7					22782.5	30638	31919.9	27519.6	27874.4	29239.8
8	14822.6	11614.8	14312.8				17094.3	18227.2	18251				19780.4	20987.8	20027.8				19992.1	22120.7	24013.7				27245.4	29564.8					25519.2	33565.6	34892.2	30381.6	30494.9	32340.3
10.0003	13358.9	10923.2	12911.7				16056.9	17699.5	17195.7				20063.6	21443.9	20364.7				20814.9	22570.8	24949.8				29356.1	31305.8					27943	36457.3	37822.7	33189.9	33523.8	35109.8
12.0003	12038.2	9703.87	11367.4				15132.7	16337.1	16465.3				20257.4	20779.1	20236.5				21932.8	23378.7	25552				31514.5	33440.3					30208.7	39954.3	40288.2	35813.4	36242.7	38174.5
14.0006	11191.5	8967.51	10324				14244.3	15096.9	15544.1				20093.4	20803	19571.7				22529.1	24213.5	26419.6				33816	35571.9					32581.8	43010.1	43671.9	38272.9	39048	40637
16.0003	10070.6	7840.61	9551.83				13111.4	13937.2	13579.5				19503.1	19619.4	18892				22994.2	25173.4	27150				35613.7	36868.7					35062.1	45731.9	46969.1	41620.8	41829.5	43993.9
18.0003	8898.94	7077.42	8275.87				12079.9	12708.9	12506.2				18936.7	18587.9	18203.3				22883.8	25358.3	26348				38445.8	39042.1					37208.6	48641.6	50880.5	44876.3	45642.5	47273.2
20.0003	7715.4	5998.21	7506.71				10610.2	11170.6	11403.2				18313.6	17791.9	17291.1				22898.8	25856.1	27352.7				40404.5	41122.9					40476	52782.5	54317.8	48737	49419.7	51041.5
22.0003	6460.3	5053.17	5992.25				9706.85	10261.4	10160				17574.3	17040.7	16202.9				22961.3	25900.8	27805.8				43633.1	43349.9					44843.5	57018.8	59069.9	52555.9	53143.2	55695.2
24.0003	5607.67	4117.06	5381.1				8541.19	9122.53	9200.04				16185	15585.8	15135.6				23348.9	26509	27734.3				46557.7	45860.1					48701.2	60787.1	62003.4	55981.3	57161.9	59418.7
26.0003	4573.19	3598.33	4334.69				7855.51	8073.14	8478.59				15404	15246	14435.1				23563.6	27153	27761.1				50120.3	48230.2					51291.9	64197.6	65953.5	59514.1	60724.5	62748.7
28.0003	3914.34	2957.37	3640.07				6818.05	7560.37	7366.59				14312.8	14268.1	13555.6				23739.5	27483.9	28086.1				52588.7	49977.2					55003.5	66916.5	69113.6	63267.4	64591.1	65378.2
30.0003	3276.36	2465.47	3016.99				5843.19	6537.81	6576.57				13528.8	13710.6	12631.4				23927.3	28187.4	27984.7				55426.8	52681.1					58160.6	69808.2	71787.8	66129.4	67417.3	67912.2
32.0003	2921.59	2113.68	2608.57				5303.59	5700.09	5938.59				12911.7	12619.5	11799.7				24010.7	27996.6	27826.7				57752.2	54398.3					61162.7	71990.5	73346.9	68860.2	70965	71128.9
34.0003	2444.6	1696.31	2253.8				4510.59	4871.31	5124.72				12300.5	11856.3	10696.6				24082.3	28282.8	27242.4				61085.2	56911.5					64913.1	75427.8	77267.2	71844.4	73111.4	73513.9
36.0003	2137.53	1433.97	1928.85				3973.97	4185.63	4519.53				11617.8	11084.2	9724.74				23936.2	27805.8	27415.3				63759.3	58080.1					68225.2	78099	80418.4	75117.8	77177.8	77499.8
38.0006	1836.43	1281.92	1705.26				3416.48	3720.56	3914.34				10628	10362.7	9235.82				24118.1	28449.8	27644.8				65628.6	60277.3					71340.6	80296.2	83360.9	76036	79279.6	80692.7
40.0003	1666.5	1100.07	1422.04				2918.61	3324.06	3470.14				10327	10019.9	8448.78				24076.3	28363.3	27489.8				68749.9	63786.2					73838.9	82147.5	84878.3	80275.3	81372.4	82928.6
42.0003	1523.4	906.291	1314.72				2674.15	3160.09	3285.3				9629.34	9626.36	7965.82				24136	28428.9	27457				71349.5	63434.4					76411.6	84320.8	87415.3	81446.9	83924.3	84911.1
44.0003	1252.11	843.685	1156.71				2429.69	2835.14	2885.82				9134.46	8997.32	7312.93				24121	28458.7	27403.4				72786.5	64635.8					78951.6	87379.6	87236.4	83796.1	85987.3	87281.2
46.0003	1141.81	775.117	1052.37				2095.8	2560.87	2578.76				8424.93	8278.85	6710.73				24246.3	28682.3	27060.5				73642.1	66496.1					80770.2	88774.8	87850.6	85462.6	87644.9	88533.3
48.0003	1079.2	748.286	959.953				1884.13	2185.23	2218.03				7977.74	7980.73	6275.47				23885.5	29034.1	26574.6				73913.4	66868.8					83557.6	90500.9	88762.8	87594.2	89063.9	88730
50.0003	894.366	709.53	930.141				1690.35	2030.21	2077.91				7551.43	7396.41	5756.73				23697.7	29075.8	26333.1				73036.9	65142.6					84765	90617.2	91103.1	87454.1	89946.4	89886.8
52.0003	870.516	551.526	834.741				1499.55	1848.36	1857.3				7172.81	7137.04	5440.73				23247.5	28127.8	25891.9				74139.9	66165.2					86878.7	92945.5	91529.4	90521.8	92584.8	92182.3
54.0003	846.666	530.657	775.117				1290.87	1672.46	1648.62				6627.25	6499.06	5050.19				22102.8	27182.8	25713				73585.4	66755.5					89058	92981.3	92674.2	90647	92614.6	92441.7
56.0003	748.286	557.488	685.681				1183.54	1565.14	1502.54				6132.37	6129.39	4722.25				22326.3	26822	24791.8				72983.2	66010.2					90462.1	92748.7	94039.6	92337.3	95154.6	93672.9
58.0003	721.455	462.089	658.85				1073.24	1389.25	1284.91				5858.1	5643.45	4278.05				21598.9	26541.8	24395.3				73546.7	64767					92438.7	92203.2	91618.9	90623.1	94659.7	92790.5
60.0003	626.056	435.258	596.244				1046.41	1305.77	1156.71				5580.84	5613.64	4018.68				21020.6	25745.8	23298.2				73099.5	64379.4					93905.4	95220.2	94227.4	92534.1	94978.7	96496.1
62.0003	661.831	387.559	527.676				915.235	1216.34	1040.45				5160.49	5106.83	3765.28				20463.1	25304.6	22374				73203.9	63455.3					95795.5	94379.5	92537.1	94522.6	93720.6	95849.2
64.0003	635	381.596	497.864				855.61	1043.43	1016.6				4808.71	4820.63	3443.31				19416.7	24225.4	21754				72899.8	62465.5					95932.7	92930.6	95044.3	95297.7	97134.1	95157.6
66.0003	551.526	313.028	462.089				757.23	956.971	876.479				4579.15	4501.64	3175				18748.9	23518.8	21432				71275	60960					98106	95473.6	97181.8	93154.2	97736.3	97304
68.0003	554.507	336.878	426.314				658.85	834.741	781.08				4307.86	4245.26	2948.43				17744.2	22928.6	20591.3				70574.4	60587.3					96573.6	93347.9	95697.1	92775.6	98523.4	97912.2
70.0003	479.976	301.103	402.465				593.263	810.892	721.455				3982.91	3956.08	2754.65				17586.2	22266.7	19717.8				70201.8	60086.5					99212	95569	93136.3	96633.3	99417.7	94454
72.0003	456.127	298.122	381.596				572.394	730.399	718.474				3798.07	3768.26	2522.11				17040.7	21282.9	19208				68985.4	58992.4					96997	98785.7	95083	94182.7	97399.4	96054.9
74.0003	468.051	286.197	357.746				578.357	649.906	578.357				3640.07	3538.71	2277.65				16378.8	20358.8	18412				67980.8	57373.6					101463	96961.2	99131.5	97357.7	99858.9	97491.9
76.0003	420.352	253.404	366.69				566.432	652.887	536.62				3488.03	3389.65	2152.44				15812.4	20096.4	17750.2				66844.9	57108.2					99674.1	96448.4	92525.1	95342.4	100118	96579.6
78.0003	378.615	235.516	336.878				539.601	578.357	539.601				3198.85	3303.19	1991.45				15347.3	19646.2	16990				66147.3	55569.9					99226.9	97187.8	98669.4	97518.7	102134	100497
80.0003	375.634	211.667	298.122				450.164	542.582	500.845				2945.45	3019.98	1863.26				14774.9	18877.1	16674				64829.6	55695.2					100867	99671.1	96806.2	97256.3	101934	99438.6
82.0003	360.728	193.779	307.066				423.333	497.864	465.07				2733.78	2927.56	1812.58				14184.6	18200.3	15958.5				63962.1	54365.5					101320	96230.8	98472.7	98204.4	102673	97453.1
84.0003	330.915	196.761	283.216				411.408	474.014	390.54				2608.57	2736.76	1660.54				13454.2	18090	15702.1				62790.4	52743.7					103013	98189.4	96388.8	96299.4	102795	98180.5
86.0003	318.99	178.873	259.366				357.746	450.164	396.502				2376.03	2566.83	1529.37				13126.3	17359.6	15111.8				62364.1	52195.2					104176	98615.8	98490.6	98138.8	102828	99996.1
88.0003	256.385	163.967	244.46				363.709	411.408	351.784				2229.95	2399.88	1463.78				12592.7	16513	14312.8				61419.1	51190.5					105115	100082	99176.2	98979.5	103499	102277
CD8 KO
Time (h)	2:1 (E:T)						1:1 (E:T)						1:2 (E:T)						1:4 (E:T)						1:8 (E:T)						A375 only
0.00027778	18602.8	18188.4	17797.9				17520.6	16071.8	14330.7				12858	7983.71	1931.83				3547.65	15761.7	16966.1				5536.12	3136.24					17416.3	22845.1	24058.4	20972.9	20889.4	19422.7
2	20343.8	20367.7	19005.3				18921.8	18110.9	18632.6				19187.1	18581.9	24419.2				21971.6	17744.2	19246.8				26073.8	22672.2					19282.5	26005.2	27454	23575.5	23849.8	24589.1
4	19512.1	19184.2	17714.4				18993.3	18143.7	19002.3				19962.2	19130.5	25462.6				23524.8	18766.8	20394.5				27910.2	24747.1					21163.7	28348.4	29693	25593.8	25778.6	26866.8
6	18313.6	17949.9	16909.5				18948.6	17988.7	19306.4				20266.3	19843	26374.8				24899.2	19792.3	21840.4				30283.2	26705.8					22782.5	30638	31919.9	27519.6	27874.4	29239.8
8	17583.2	16870.7	16059.8				18960.6	17744.2	19491.2				20999.7	20403.5	27099.3				26813.1	21166.7	23167.1				32924.6	28682.3					25519.2	33565.6	34892.2	30381.6	30494.9	32340.3
10.0003	15550	15430.8	14125				17875.4	17276.2	19136.5				21440.9	20814.9	27573.3				28121.8	22427.7	24404.3				34868.3	31398.2					27943	36457.3	37822.7	33189.9	33523.8	35109.8
12.0003	13740.4	13027.9	12097.8				16840.9	15970.4	18036.4				21912	21181.6	27823.7				29523	23187.9	25498.4				37560.4	33386.7					30208.7	39954.3	40288.2	35813.4	36242.7	38174.5
14.0006	12378	11403.2	10857.6				15424.8	14092.2	16876.7				20820.8	20835.7	27331.8				30596.3	24356.6	26446.4				39963.2	35396					32581.8	43010.1	43671.9	38272.9	39048	40637
16.0003	11084.2	10801	9864.86				13039.9	12667.2	14703.4				20045.7	19896.7	25999.2				31013.6	24937.9	26980				42348.2	37521.6					35062.1	45731.9	46969.1	41620.8	41829.5	43993.9
18.0003	10082.5	9915.54	8806.52				11653.6	11018.6	12658.3				18468.7	18623.7	24738.2				31535.3	25248	27290.1				44819.7	40055.7					37208.6	48641.6	50880.5	44876.3	45642.5	47273.2
20.0003	8785.66	8991.36	7912.16				10368.7	9703.87	11087.2				17314.9	17073.5	23196.9				31675.5	25617.6	27302				46679.9	42163.4					40476	52782.5	54317.8	48737	49419.7	51041.5
22.0003	7706.45	7780.98	6940.28				9539.9	8427.91	9846.97				15931.6	16137.3	21226.3				32006.4	25859.1	27591.2				49854.9	44709.3					44843.5	57018.8	59069.9	52555.9	53143.2	55695.2
24.0003	6630.23	6710.73	5899.83				8010.54	7271.19	8919.81				15120.8	14613.9	19968.2				32042.2	26285.4	28086.1				53322.1	47628					48701.2	60787.1	62003.4	55981.3	57161.9	59418.7
26.0003	5935.61	5521.22	4698.4				7450.07	6543.78	7968.8				13931.2	13791.1	18966.5				32498.3	26291.4	27501.8				55850.2	49902.6					51291.9	64197.6	65953.5	59514.1	60724.5	62748.7
28.0003	5044.22	5014.41	4236.31				6299.32	5750.77	7110.21				13084.6	12923.6	17380.5				32116.7	27051.6	27859.5				58086.1	52323.4					55003.5	66916.5	69113.6	63267.4	64591.1	65378.2
30.0003	4382.39	4164.76	3660.94				5470.54	5151.55	6251.62				11933.8	11763.9	16140.3				31806.6	26574.6	28101				59737.7	54547.4					58160.6	69808.2	71787.8	66129.4	67417.3	67912.2
32.0003	3538.71	3669.88	3058.73				4683.5	4489.72	5106.83				11164.7	11051.4	15290.7				31442.9	26252.6	27907.2				61612.9	56520.9					61162.7	71990.5	73346.9	68860.2	70965	71128.9
34.0003	2841.1	3118.36	2712.91				4018.68	3681.81	4450.96				10142.1	9945.35	13955.1				31741	26127.4	27147				63508.9	58798.6					64913.1	75427.8	77267.2	71844.4	73111.4	73513.9
36.0003	2486.34	2706.95	2235.91				3535.73	3252.51	3959.06				9396.81	9191.1	12428.7				31302.8	26097.6	27409.3				66806.1	61231.3					68225.2	78099	80418.4	75117.8	77177.8	77499.8
38.0006	2128.59	2271.69	1964.62				2927.56	2617.51	3383.68				8228.17	8439.83	11498.6				31231.3	25859.1	26562.7				67733.3	63145.2					71340.6	80296.2	83360.9	76036	79279.6	80692.7
40.0003	1860.28	2161.38	1687.37				2644.34	2340.26	2918.61				7599.13	7560.37	10547.6				30828.8	25853.1	26613.3				70842.7	64814.7					73838.9	82147.5	84878.3	80275.3	81372.4	82928.6
42.0003	1717.18	1928.85	1547.25				2176.29	2009.34	2316.41				6561.66	6958.17	9554.81				29901.6	25739.8	27099.3				71286.9	66078.7					76411.6	84320.8	87415.3	81446.9	83924.3	84911.1
44.0003	1496.57	1714.2	1451.85				1955.68	1755.94	2170.33				6105.54	5998.21	8669.39				30169.9	25865.1	26404.7				70616.1	67429.2					78951.6	87379.6	87236.4	83796.1	85987.3	87281.2
46.0003	1460.8	1663.52	1359.44				1672.46	1586.01	1875.19				5521.22	5387.06	7786.95				29636.3	26005.2	25745.8				71057.4	67149					80770.2	88774.8	87850.6	85462.6	87644.9	88533.3
48.0003	1350.49	1481.67	1171.62				1478.68	1356.45	1744.01				4975.66	4671.57	7324.86				29445.5	25802.5	26336.1				70493.9	65750.8					83557.6	90500.9	88762.8	87594.2	89063.9	88730
50.0003	1240.19	1341.55	1001.69				1335.59	1261.06	1457.82				4546.36	4227.37	6710.73				28834.4	25489.4	25146.6				69301.4	66636.2					84765	90617.2	91103.1	87454.1	89946.4	89886.8
52.0003	1058.33	1237.21	864.554				1129.88	1147.77	1341.55				4120.05	3911.36	6275.47				28342.5	25328.4	25930.7				69611.5	65607.7					86878.7	92945.5	91529.4	90521.8	92584.8	92182.3
54.0003	930.141	1135.85	825.798				998.709	1007.65	1225.28				3839.81	3583.43	5688.17				27254.3	25176.4	25349.3				68329.6	64978.7					89058	92981.3	92674.2	90647	92614.6	92441.7
56.0003	852.629	942.065	775.117				924.178	980.821	1040.45				3529.76	3157.11	5270.8				26404.7	24294	24323.8				67939	63491					90462.1	92748.7	94039.6	92337.3	95154.6	93672.9
58.0003	846.666	885.422	697.605				819.835	793.005	974.859				3237.61	2853.03	4799.76				25477.5	23468.2	24028.6				66192	62924.6					92438.7	92203.2	91618.9	90623.1	94659.7	92790.5
60.0003	831.76	876.479	635				781.08	739.342	900.328				3064.69	2695.02	4534.44				24541.4	22684.1	23343				65989.3	62292.6					93905.4	95220.2	94227.4	92534.1	94978.7	96496.1
62.0003	733.38	834.741	602.206				739.342	661.831	769.155				2763.59	2510.19	4218.43				23289.3	22502.2	22293.6				65300.6	60861.6					95795.5	94379.5	92537.1	94522.6	93720.6	95849.2
64.0003	620.094	775.117	542.582				691.643	632.019	748.286				2534.04	2298.52	3789.13				22946.5	21554.2	21751				63037.9	60813.9					95932.7	92930.6	95044.3	95297.7	97134.1	95157.6
66.0003	557.488	781.08	530.657				611.15	566.432	614.131				2370.07	2060.02	3428.4				22302.5	20734.4	20981.8				63807.1	60199.8					98106	95473.6	97181.8	93154.2	97736.3	97304
68.0003	524.695	712.511	462.089				629.037	596.244	581.338				2170.33	1890.09	3237.61				21241.2	20012.9	20469				62665.2	58428.9					96573.6	93347.9	95697.1	92775.6	98523.4	97912.2
70.0003	515.751	682.699	456.127				593.263	488.92	465.07				2065.99	1776.81	2966.31				20510.8	19550.8	19434.6				61365.4	57302					99212	95569	93136.3	96633.3	99417.7	94454
72.0003	465.07	667.793	405.446				539.601	474.014	420.352				1818.54	1580.05	2596.64				19491.2	18835.3	19020.2				59430.6	56935.3					96997	98785.7	95083	94182.7	97399.4	96054.9
74.0003	447.183	635	366.69				515.751	444.202	435.258				1669.48	1580.05	2656.27				18924.8	18152.7	18379.2				58837.3	55459.6					101463	96961.2	99131.5	97357.7	99858.9	97491.9
76.0003	444.202	623.075	348.803				447.183	402.465	432.277				1532.35	1428	2519.13				18334.5	17756.1	18045.3				57701.5	54911.1					99674.1	96448.4	92525.1	95342.4	100118	96579.6
78.0003	396.502	548.544	310.047				441.221	384.577	336.878				1416.08	1338.57	2379.01				17911.2	17127.1	17696.5				56780.3	53527.8					99226.9	97187.8	98669.4	97518.7	102134	100497
80.0003	360.728	536.62	298.122				450.164	327.934	345.822				1275.96	1201.43	2265.73				17076.4	16730.6	16835				55671.3	51757					100867	99671.1	96806.2	97256.3	101934	99438.6
82.0003	366.69	482.958	283.216				417.371	304.084	330.915				1228.26	1126.9	2036.17				16811.1	16050.9	16510				54762	52418.8					101320	96230.8	98472.7	98204.4	102673	97453.1
84.0003	339.859	485.939	247.441				411.408	286.197	307.066				1204.41	1013.62	2006.36				16423.5	15520.2	16062.8				54150.9	50591.3					103013	98189.4	96388.8	96299.4	102795	98180.5
86.0003	313.028	447.183	253.404				381.596	280.235	253.404				1153.73	897.347	1919.91				15740.8	14843.5	15657.4				52815.3	49717.8					104176	98615.8	98490.6	98138.8	102828	99996.1
88.0003	324.953	378.615	256.385				333.897	235.516	226.573				1016.6	810.892	1624.77				15296.6	14461.9	15007.5				51825.5	48808.5					105115	100082	99176.2	98979.5	103499	102277
CD8→CD4 switch
Time (h)	2:1 (E:T)						1:1 (E:T)						1:2 (E:T)						1:4 (E:T)						1:8 (E:T)						A375 only
0.00027778	18182.5	21631.7	18832.4				21083.2	20042.7	14476.8				4594.06	4185.63	3213.76				5843.19	5595.75	21470.7				9334.2	20633					17416.3	22845.1	24058.4	20972.9	20889.4	19422.7
2	20257.4	24747.1	20275.3				23065.7	23110.4	21414.1				21274	20990.8	23134.3				22982.2	24362.5	24475.8				29997	23453.3					19282.5	26005.2	27454	23575.5	23849.8	24589.1
4	21315.7	26306.3	21280				24079.3	24082.3	21917.9				22353.2	22138.5	24428.1				24902.1	26061.8	26136.3				32402.9	25486.5					21163.7	28348.4	29693	25593.8	25778.6	26866.8
6	21777.8	26738.6	22415.8				24517.5	24923	22541				23843.8	23697.7	26172.1				27087.4	28014.5	27776				34889.2	27650.8					22782.5	30638	31919.9	27519.6	27874.4	29239.8
8	22651.3	28288.8	23554.6				25346.3	25722	23116.4				25116.8	24747.1	27400.4				29049	30286.2	30047.7				37673.7	29758.5					25519.2	33565.6	34892.2	30381.6	30494.9	32340.3
10.0003	23134.3	29025.2	24431.1				25599.7	26467.3	23617.2				26831	26303.3	29251.7				30864.6	31970.6	32212.1				40079.5	32391					27943	36457.3	37822.7	33189.9	33523.8	35109.8
12.0003	22809.3	29773.4	25358.3				25665.3	26705.8	23190.9				27615	27737.3	30512.8				33157.1	34516.6	34355.6				43463.2	34817.7					30208.7	39954.3	40288.2	35813.4	36242.7	38174.5
14.0006	22424.7	29397.8	25337.4				24997.5	26267.5	21995.4				29278.6	28998.3	31830.5				34928	36827	36549.8				46638.2	37113.2					32581.8	43010.1	43671.9	38272.9	39048	40637
16.0003	21625.8	28437.9	25525.2				23024	24440	20716.5				30059.6	29463.4	32909.7				36657.1	39250.7	38770.8				49884.8	39531					35062.1	45731.9	46969.1	41620.8	41829.5	43993.9
18.0003	20266.3	27445.1	24526.5				21086.2	22585.7	18355.4				30250.4	30259.4	33699.7				38901.9	40830.8	40851.7				53056.8	42434.7					37208.6	48641.6	50880.5	44876.3	45642.5	47273.2
20.0003	18033.4	25537.1	22857				19029.1	20835.7	16197				30584.3	29493.2	33362.8				41057.4	43645.1	42422.8				56446.4	45311.6					40476	52782.5	54317.8	48737	49419.7	51041.5
22.0003	17046.6	24091.2	21077.2				16972.1	18966.5	14023.7				30158	29749.6	33327.1				43177	45788.6	44906.1				60420.4	48895					44843.5	57018.8	59069.9	52555.9	53143.2	55695.2
24.0003	15347.3	21345.5	18748.9				14774.9	16250.6	12121.6				30044.7	29546.9	33979.9				45371.2	48456.8	46796.2				64319.8	52743.7					48701.2	60787.1	62003.4	55981.3	57161.9	59418.7
26.0003	13993.9	19076.8	16736.6				13162.1	14458.9	11036.5				29403.8	28578	33610.3				47854.5	50212.7	48784.7				68138.8	56160.2					51291.9	64197.6	65953.5	59514.1	60724.5	62748.7
28.0003	12413.8	17550.4	15225.1				11805.6	13078.6	10133.2				29356.1	28214.3	33541.7				49029.1	51503.6	51411.1				71981.6	58983.4					55003.5	66916.5	69113.6	63267.4	64591.1	65378.2
30.0003	11656.6	15919.7	14244.3				10660.8	11585	8860.18				28676.3	27573.3	32859				50072.6	54070.4	51885.2				73528.8	62715.9					58160.6	69808.2	71787.8	66129.4	67417.3	67912.2
32.0003	10112.3	14730.2	13242.6				9593.57	10830.8	8049.29				28390.2	26938.3	32981.2				52332.3	55933.7	54201.6				76176.1	65270.8					61162.7	71990.5	73346.9	68860.2	70965	71128.9
34.0003	9194.08	13412.5	12449.6				8609.76	10082.5	7035.68				27814.8	26100.6	32370.1				53480.1	57555.4	55066.1				78868.2	67763.1					64913.1	75427.8	77267.2	71844.4	73111.4	73513.9
36.0003	8249.03	11850.4	11203.4				7742.23	8934.72	5971.38				26637.2	25274.8	31952.7				54765	57707.5	55182.4				81637.7	70777.1					68225.2	78099	80418.4	75117.8	77177.8	77499.8
38.0006	7599.13	10920.2	10541.6				7178.78	7915.14	5452.65				26133.4	24329.7	31228.3				56407.7	60193.8	57782				83602.4	73791.1					71340.6	80296.2	83360.9	76036	79279.6	80692.7
40.0003	6877.67	10338.9	9665.11				6433.47	7259.27	4829.58				26008.2	24174.7	31097.1				57173.8	60566.5	59096.7				85039.3	76253.6					73838.9	82147.5	84878.3	80275.3	81372.4	82928.6
42.0003	6150.26	9429.6	8770.75				5765.68	6493.1	4546.36				25725	22991.2	30438.2				58339.5	61466.8	59287.5				86213.9	77410.4					76411.6	84320.8	87415.3	81446.9	83924.3	84911.1
44.0003	5363.21	8571.01	8055.26				5139.62	6033.99	3815.96				24681.5	22594.7	29472.3				57922.1	60515.8	60784.1				88384.2	79729.7					78951.6	87379.6	87236.4	83796.1	85987.3	87281.2
46.0003	4963.73	7575.28	7611.05				4471.83	5243.97	3520.82				24043.5	21807.6	28765.8				58539.2	61091.2	60229.6				88658.5	80251.4					80770.2	88774.8	87850.6	85462.6	87644.9	88533.3
48.0003	4462.89	6794.2	6985				4003.78	4766.97	3085.56				22445.6	20612.2	27269.2				56819.1	59704.9	60262.4				87671.7	81277					83557.6	90500.9	88762.8	87594.2	89063.9	88730
50.0003	4152.84	6212.86	6466.27				3780.19	4355.56	2814.27				22233.9	20269.3	26616.3				56351	59460.4	60819.9				87528.6	82964.4					84765	90617.2	91103.1	87454.1	89946.4	89886.8
52.0003	3657.96	5545.07	6045.91				3389.65	3863.66	2414.79				21351.5	19151.4	24812.7				55781.6	59156.3	59180.2				86139.4	82162.4					86878.7	92945.5	91529.4	90521.8	92584.8	92182.3
54.0003	3344.93	5020.37	5655.37				3207.79	3267.42	2328.33				20385.6	18456.7	24204.5				55194.3	57889.3	58190.4				88682.3	80498.9					89058	92981.3	92674.2	90647	92614.6	92441.7
56.0003	3082.58	4695.42	5249.93				2686.08	3177.98	2036.17				19252.7	17970.8	22624.5				54311.9	56196	57996.7				87415.3	81503.6					90462.1	92748.7	94039.6	92337.3	95154.6	93672.9
58.0003	2814.27	4266.12	4674.55				2516.15	2933.52	1761.9				18644.5	17007.9	22287.6				53542.7	55477.5	55823.3				86026.1	82958.4					92438.7	92203.2	91618.9	90623.1	94659.7	92790.5
60.0003	2566.83	3762.3	4436.06				2399.88	2727.82	1621.78				17827.7	16191	21124.9				52779.5	53530.8	55736.9				89198.1	82511.2					93905.4	95220.2	94227.4	92534.1	94978.7	96496.1
62.0003	2343.24	3568.52	4045.51				2161.38	2572.79	1484.65				16984	15192.3	19995				51408.2	53447.3	53894.5				87442.2	80555.5					95795.5	94379.5	92537.1	94522.6	93720.6	95849.2
64.0003	2119.65	3359.84	3818.94				2015.31	2376.03	1258.08				16095.6	14530.5	19404.8				50937.1	52028.2	53766.3				86109.6	79580.7					95932.7	92930.6	95044.3	95297.7	97134.1	95157.6
66.0003	1931.83	3079.6	3556.59				1696.31	2235.91	1138.83				15696.1	14244.3	18045.3				50108.3	51584.1	52994.2				85262.9	80916.3					98106	95473.6	97181.8	93154.2	97736.3	97304
68.0003	1842.39	2817.25	3139.22				1630.73	1982.51	1088.14				15275.8	13662.9	17514.7				48605.8	50182.9	51995.4				84127	79562.8					96573.6	93347.9	95697.1	92775.6	98523.4	97912.2
70.0003	1666.5	2635.4	3011.03				1463.78	1872.21	974.859				14253.2	12986.2	16998.9				46909.5	49434.6	50943.1				84466.9	79920.5					99212	95569	93136.3	96633.3	99417.7	94454
72.0003	1553.21	2492.3	2972.28				1335.59	1758.92	962.934				13713.6	12527.1	16372.9				46787.3	47461	50051.7				84639.8	79544.9					96997	98785.7	95083	94182.7	97399.4	96054.9
74.0003	1425.02	2373.05	2706.95				1287.89	1591.97	807.911				13245.6	11975.6	15812.4				45714	47165.9	48140.7				82150.5	77592.2					101463	96961.2	99131.5	97357.7	99858.9	97491.9
76.0003	1380.31	2268.71	2531.06				1153.73	1496.57	775.117				12765.6	11692.3	15308.6				44840.5	45714	47949.9				82111.7	78084.1					99674.1	96448.4	92525.1	95342.4	100118	96579.6
78.0003	1311.74	2033.19	2408.83				1180.56	1466.76	730.399				12485.4	11480.7	14834.5				43662.9	45615.6	46551.8				82245.9	77398.4					99226.9	97187.8	98669.4	97518.7	102134	100497
80.0003	1162.68	1955.68	2250.82				992.746	1314.72	643.943				11883.1	10762.2	14226.4				42559.9	43892.5	45734.9				82505.3	75603.7					100867	99671.1	96806.2	97256.3	101934	99438.6
82.0003	1147.77	1842.39	2086.85				968.896	1228.26	620.094				11594	10401.5	13844.8				41796.7	42214.1	44986.6				81918	75624.6					101320	96230.8	98472.7	98204.4	102673	97453.1
84.0003	1052.37	1726.13	1973.57				855.61	1195.47	542.582				11051.4	10064.6	13391.6				40851.7	41960.7	43701.7				81375.4	75448.7					103013	98189.4	96388.8	96299.4	102795	98180.5
86.0003	1037.46	1669.48	1872.21				825.798	1082.18	485.939				10705.6	9730.7	12887.8				39364	40830.8	42768.6				81655.6	72157.4					104176	98615.8	98490.6	98138.8	102828	99996.1
88.0003	945.047	1588.99	1678.43				772.136	977.84	450.164				10243.5	9399.79	12562.9				38836.3	40502.8	41713.2				80492.9	71313.8					105115	100082	99176.2	98979.5	103499	102277
