# Supplementary material for: Generation of T cells with reduced off-target cross-reactivities by engineering co-signalling receptors
Source: Nat Biomed Eng. 2026 Jan 2;10(4):753–64. doi: 10.1038/s41551-025-01563-w (PMC7618719; doi:10.1038/s41551-025-01563-w)
Supplement: Supplementary file 23 — Statistical source data. [file 41551_2025_1563_MOESM23_ESM.xlsx]

## Sheet: Panel B
Panel B
4-1BB
	ALWGPDPAAA				RQFGPDWIVA				RQWGPDPAAV				RQFGPDFPTI
Peptide (μM)	WT	CD8 KO	Switch		WT	CD8 KO	Switch		WT	CD8 KO	Switch		WT	CD8 KO	Switch
100	1.99612	0.796266	1.07656		12.5312	0.10983	0.388756		41.0313	3.51455	2.33254		91.2115	96.3756	83.7321
12.5	1.71888	0.16749	0.657895		14.3887	0.439319	2.69139		46.2989	2.47117	1.97368		99.5287	101.867	109.45
1.5625	0.998059	0.631521	0.27512		9.2875	0.156507	2.03349		37.15	1.53762	1.3756		108.678	92.257	106.459
0.195312	0.177433	0.236134	0.837321		2.24563	0.329489	1.13636		26.4763	0.140033	0.837321		80.3992	60.9555	85.5263
0.0244141	0.554477	0.494234	0.0538278		0.831716	0.255354	3.76794		11.2282	0.170236	1.31579		37.15	20.6755	39.1148
0.00305176	0.637649	0.466776	1.43541		0.803992	0.266337	2.03349		2.10701	0.494234	0.717703		10.8955	3.84404	9.27033
0.00038147	0.526754	0.153762	0.430622		0.332686	0.494234	1.01675		0.49903	0.252608	0.657895		1.02578	0.631521	1.55502
4.76837e-05	0.241198	0.933553	0.27512		0.776268	0.274574	1.31579		0.471306	0.439319	0.520335		0.471306	0.494234	0.2811
5.96046e-06	0.554477	0.302032	2.87081		0.970335	0.439319	1.3756		0.609925	0.0906096	0.400718		0.693097	0.118067	1.31579
7.45058e-07	0.277239	0.211422	0.460526		0.304963	0.329489	1.07656		0.266149	0.096101	0.532297		0.332686	0.741351	1.55502
9.31323e-08	0.748544	0.14827	0.777512		1.21985	0.197694	0.717703		0.803992	0.604064	1.31579		0.443582	0.302032	0.239234
0	0.388134	0.104338	0.400718		0.637649	0.14827	0.897129		0.205157	0.933553	0.598086		0.970335	0.713893	0.837321
Target Killing
	ALWGPDPAAA				RQFGPDWIVA				RQWGPDPAAV				RQFGPDFPTI
Peptide (μM)	WT	CD8 KO	Switch		WT	CD8 KO	Switch		WT	CD8 KO	Switch		WT	CD8 KO	Switch
100	8.22148	4.97213	1.57797		23.3609	8.63137	2.94274		50.6235	14.6809	8.79989		93.2401	85.6596	93.2125
12.5	4.89576	2.17309	0.396077		16.5108	2.72255	0.00493182		42.4263	9.61528	4.61317		97.4462	107.785	102.369
1.5625	3.99654	5.02633	0.543578		12.3835	1.20242	1.02711		42.7527	8.52256	5.80383		105.633	104.96	97.1246
0.195312	1.52997	10.1921	1.09506		7.70996	1.04271	0		32.3624	4.75119	3.05423		80.017	74.9752	69.1382
0.0244141	0	4.22738	0		1.28961	0.774599	1.02084		18.9393	1.79326	2.52467		47.7209	33.788	36.1656
0.00305176	0	4.44294	0		0	0	0		7.21598	0	0.320917		22.8616	9.28386	12.2597
0.00038147	0	3.26953	0		0.546328	1.06464	0		3.95714	0	0		8.70122	0	3.03262
4.76837e-05	0	0.67447	0		0	0	0		1.17439	0	0		2.14215	0	1.5097
5.96046e-06	0	0	0		0	0	0		0.482428	0	0		0.119231	0	0
7.45058e-07	0	1.79492	0		0	0	0		1.32536	0	0		1.15751	0	0
9.31323e-08	0	0	0		0	0	0		0.92641	0	0		0.523152	0	0.187195
0	0	0.139901	0.225088		0	0	0		0.466206	0.0732863	0.225088		1.37172	0	0.41424

## Sheet: Panel C
Panel C
4-1BB				Target Killing
WT	CD8 KO	CD8→CD4 switch		WT	CD8 KO	CD8→CD4 switch
0.07063	0.1472	0.05296		0.03414	0.1074	0.4236
0.01265	0.02601	0.01539		0.009124	0.02342	0.02784
0.04129	0.1158	0.03664		0.02426	0.05072	0.0549
