# Supplementary material for: Generation of T cells with reduced off-target cross-reactivities by engineering co-signalling receptors
Source: Nat Biomed Eng. 2026 Jan 2;10(4):753–64. doi: 10.1038/s41551-025-01563-w (PMC7618719; doi:10.1038/s41551-025-01563-w)
Supplement: Supplementary file 24 — Statistical source data. [file 41551_2025_1563_MOESM24_ESM.xlsx]

## Sheet: S12 B
Peptide Name	c259 KD Biacore T200 (µM)	c259 KD Carterra LSA (µM)
		Repeat 1	Repeat 2	Repeat 3
3A		0.573291	0.62017
3Y	10.3503	15.0894	11.6051	20.8145
4A	62.3188	52.5995		3534.87529*		*excluded
4D	41.7771	36.4497	16.4626	291.009
5F		1270.81	518.946	591.007
5Y	157.667	412.386	299.627	117.487
6A		27.6107	37.1536	95.5023
6T	27.6282	16.3565	13.8075	16.2572
6V	2.568	1.48847	1.21275	3.21108
9V	0.717567	0.614449	0.384671	1.45852

## Sheet: S12 C
	c259 KD reconstituted (µM)	c295 KD refolded (µM)
		Repeat 1	Repeat 2
NYE-3A	502.01469*	0.851803	0.908721		*excluded
NYE-6V	3.21108	4.74897	2.89153
NYE-3Y	20.8145	6.75732	10.4847
NYE-5Y	117.487	71.3882
NYE-3A	502.015
NYE-9V	1.45852	1.05337	1.15964
NYE-6T	16.2572	23.9876	55.2815
NYE-5F	591.007	388.796
NYE-6V	3.21108
NYE-9V	1.45852
NYE-6T	16.2572
NYE-3Y	20.8145
