# Supplementary material for: Generation of T cells with reduced off-target cross-reactivities by engineering co-signalling receptors
Source: Nat Biomed Eng. 2026 Jan 2;10(4):753–64. doi: 10.1038/s41551-025-01563-w (PMC7618719; doi:10.1038/s41551-025-01563-w)
Supplement: Supplementary file 25 — Statistical source data. [file 41551_2025_1563_MOESM25_ESM.xlsx]

## Sheet: Panel A
Panel A
[Peptide] (μM)	FGFRL1	MKI67	NLGN4X	NLGN4Y	SH3TC2	DNAH10	FBX041	TECTA	9V
100	2050946	2136209	5232.55	187390	1462049	808948	1518766	77708.8	1426322
12.5	1825494	2025604	67395.3	115676	1487885	323053	1447945	123856	1846086
1.5625	1668679	2006646	86370.6	43192	1394775	172209	1418017	120048	1936376
0.195313	1007495	1988146	31094.8	22737.1	1257070	61184.7	1093555	136119	1938015
0.024414	449815	1788180	48751.9	0	851478	33217.2	604644	62579.1	1823321
0.003052	150712	1534865	26772.5	27454	268223	51284.1	207497	26654.7	1598048
0.000381	76057.9	1008589	0	0	0	38533.6	74623.6	87208.5	1317032
4.77e-05	86388.5	337183	0	7115.71	0	42655.9	24388.7	27935.8	721220
5.96e-06	35184	61091.2	0	0	0	36616.2	18680.2	17381.6	194537
7.45e-07	4658.61	18190.6	0	0	0	15333.5	14836.7	0	28903.2
9.31e-08	18567.2	19562.6	0	0	0	0	0	0	0
0	12074.7	17338.7	0	0	1851.8	8404.81	0	15516.5	0

## Sheet: Panel B
Panel B
MKI67			FBX041			SH3TC2			FGFR1			DNAH10
[TCR] (μM)	RU		[TCR] (μM)	RU		[TCR] (μM)	RU		[TCR] (μM)	RU		[TCR] (μM)	RU
0.39	15.98		0.39	0.468		0.39	0.324		0.42	1.382		0.39	0.176
0.78	20.946		0.78	2.282		0.78	2.076		0.85	0.38		0.78	-0.166
1.56	42.196		1.56	3.252		1.56	2.62		1.69	5.252		1.56	0.71
3.12	65.11		3.12	5.698		3.12	4.78		3.39	9.882		3.12	1.526
6.24	96.982		6.24	9.69		6.24	7.408		6.77	17.112		6.24	1.956
12.48	131.816		12.48	17.138		12.48	11.82		13.54	31.756		12.48	3.284
24.95	168.736		24.95	29.82		24.95	18.07		27.09	53.72		24.95	5.652
49.91	205.53		49.91	52.14		49.91	27.674		54.17	90.808		49.91	9.402
0.39	14.474		0.39	0.402		0.39	0.848		0.42	0.778		0.39	0.348

## Sheet: Panel C
Panel C
COG7			MKI67						DIP2A				FBX041					SH3TC2						FGFR1					DNHA10
0.9847	2.154		16.6	10.14	8.263	7.979	8.586		28.31	92.12	13.47		226.8	179.2	106.8	52.6		261.2	422.6	397.1	210.7	150.8		182.1	202.3	156.7	410		336.3	327	744	242.4
